# Supplementary material for: Comparative genomics of DNA-binding transcription factors in archaeal and bacterial organisms
Source: PLoS One. 2021 Jul 2;16(7):e0254025. doi: 10.1371/journal.pone.0254025 (PMC8253408; doi:10.1371/journal.pone.0254025)
Supplement: S1 File — (TXT) [file pone.0254025.s001.txt]

#List of DBD used to predict TFs in archaeal and bacterial genomes
PFAM ID	PFAM name	PFAM description	Source (RegulonDB, DBTBS, DBD, Entraf)
PF00010	Helix-loop-helix DNA-binding domain				DBD
PF00046	Homeodomain	Helix-loop-helix DNA-binding domain			DBD
PF00096	zf-C2H2	Homeodomain			DBD
PF00126	HTH_1	Bacterial regulatory helix-turn-helix protein, lysR family	RegulonDB	DBTBS
PF00157	Pou domain - N-terminal to homeobox domain	Pou domain - N-terminal to homeobox domain			DBD
PF00165	HTH_AraC	Bacterial regulatory helix-turn-helix proteins, AraC family	RegulonDB
PF00170	bZIP_1	bZIP transcription factor			DBD
PF00178	Ets-domain	Ets-domain
PF00196	GerE	Bacterial regulatory proteins, luxR family	RegulonDB	DBTBS
PF00216	Bac_DNA_binding	Bacterial DNA-binding protein	RegulonDB	DBTBS
PF00250	Forkhead domain	Forkhead domain			DBD
PF00292	'Paired box' domain	'Paired box' domain			DBD
PF00313	CSD	'Cold-shock' DNA-binding domain	RegulonDB	DBTBS
PF00325	Crp	Bacterial regulatory proteins, crp family	RegulonDB			ENTRAF
PF00356	LacI	Bacterial regulatory proteins, lacI family	RegulonDB	DBTBS
PF00376	MerR	MerR family regulatory protein	RegulonDB			ENTRAF
PF00392	GntR	Bacterial regulatory proteins, gntR family	RegulonDB	DBTBS
PF00440	TetR_N	Bacterial regulatory proteins, tetR family	RegulonDB	DBTBS
PF00447	HSF-type DNA-binding	HSF-type DNA-binding			DBD
PF00486	Trans_reg_C	Transcriptional regulatory protein, C terminal	RegulonDB	DBTBS
PF00816	Histone_HNS	H-NS histone family	RegulonDB
PF00847	AP2	AP2 domain			DBD
PF01022	HTH_5	Bacterial regulatory protein, arsR family	RegulonDB	DBTBS
PF01047	MarR	MarR family	RegulonDB	DBTBS
PF01258	zf-dskA_traR	Prokaryotic dksA/traR C4-type zinc finger			DBD
PF01316	Arg_repressor	Arginine repressor, DNA binding domain	RegulonDB
PF01325	Fe_dep_repress	Iron dependent repressor, N-terminal DNA binding domain	RegulonDB	DBTBS
PF01340	MetJ	Met Apo-repressor, MetJ	RegulonDB
PF01371	Trp_repressor	Trp repressor protein	RegulonDB
PF01381	HTH_3	Helix-turn-helix	RegulonDB	DBTBS		ENTRAF
PF01402	RHH_1	Ribbon-helix-helix protein, copG family	RegulonDB			ENTRAF
PF01418	HTH_6	Helix-turn-helix domain, rpiR family	RegulonDB	DBTBS
PF01475	FUR	Ferric uptake regulator family	RegulonDB	DBTBS
PF01638	HxlR	HxlR-like helix-turn-helix		DBTBS
PF01722	BolA	BolA-like protein	RegulonDB
PF01726	LexA_DNA_bind	LexA DNA binding domain	RegulonDB	DBTBS
PF01978	TrmB	Sugar-specific transcriptional regulator TrmB				ENTRAF
PF02082	Rrf2	Transcriptional regulator	RegulonDB	DBTBS
PF02236	Viral DNA-binding protein, all alpha domain	Viral DNA-binding protein, all alpha domain			DBD
PF02257	RFX_DNA_binding	RFX DNA-binding domain
PF02467	Whib	Transcription factor WhiB			WHIB3_MYCTU	ENTRAF
PF02604	PhdYeFM_antitox	PhdYeFM_antitox	RegulonDB
PF02701	Dof domain, zinc finger	Dof domain, zinc finger			DBD
PF02791	DDT domain	DDT domain			DBD
PF02892	zf-BED	BED zinc finger			DBD
PF02954	HTH_8	Bacterial regulatory protein, Fis family	RegulonDB	DBTBS
PF03131	bZIP Maf transcription factor	bZIP Maf transcription factor			DBD
PF03299	Transcription factor AP-2	Transcription factor AP-2			DBD
PF03333	PapB	Adhesin biosynthesis transcription regulatory protein			DBD
PF03551	PadR	Transcriptional regulator PadR-like family	RegulonDB			ENTRAF
PF03749	SfsA	Sugar fermentation stimulation protein
PF03869	Arc	Arc-like DNA binding domain			DBD
PF03965	Penicillinase_R	Penicillinase repressor			BLAI_MYCTU
PF04014	MazE_antitoxin	Antidote-toxin recognition MazE, bacterial antitoxin	RegulonDB	DBTBS
PF04024	PspC	PspC domain
PF04221	RelB	RelB antitoxin	RegulonDB
PF04247	SirB	Invasion gene expression up-regulator, SirB
PF04299	FMN_bind_2	Putative FMN-binding domain			DBD
PF04353	Rsd_AlgQ	Regulator of RNA polymerase sigma(70) subunit, Rsd/AlgQ			DBD
PF04383	KilA-N	KilA-N domain
PF04397	LytTR	LytTr DNA-binding domain	RegulonDB
PF04606	Ogr_Delta	Ogr/Delta-like zinc finger			DBD
PF04745	VITF-3 subunit protein	VITF-3 subunit protein			DBD
PF04967	HTH_10	HTH DNA binding domain
PF05016	ParE_toxin	ParE toxin of type II toxin-antitoxin system, parDE	RegulonDB
PF05043	Mga	Mga helix-turn-helix domain		DBTBS
PF05068	MtlR	Mannitol repressor			DBD
PF05110	AF-4 proto-oncoprotein N-terminal region	AF-4 proto-oncoprotein N-terminal region			DBD
PF05224	NDT80 / PhoG like DNA-binding family	NDT80 / PhoG like DNA-binding family			DBD
PF05225	HTH_psq	helix-turn-helix, Psq domain	RegulonDB
PF05247	FlhD	Flagellar transcriptional activator (FlhD)	RegulonDB
PF05280	FlhC	Flagellar transcriptional activator (FlhC)	RegulonDB
PF05321	HHA	Haemolysin expression modulating protein			DBD
PF05443	ROS_MUCR	ROS/MUCR transcriptional regulator protein
PF05764	YL1	YL1 nuclear protein
PF05848	CtsR	Firmicute transcriptional repressor of class III stress genes (CtsR)		DBTBS
PF05930	Phage_AlpA	Prophage CP4-57 regulatory protein (AlpA)	RegulonDB
PF06018	CodY	CodY GAF-like domain		DBTBS
PF06054	CoiA	Competence protein CoiA-like family			DBD
PF06069	PerC	PerC transcriptional activator
PF06116	RinB	Transcriptional activator RinB
PF06338	ComK	ComK protein		DBTBS
PF06769	YoeB_toxin	YoeB-like toxin of bacterial type II toxin-antitoxin system	RegulonDB			ENTRAF
PF06818	Fez1	Fez1			DBD
PF06839	zf-GRF	GRF zinc finger			DBD
PF06923	GutM	Glucitol operon activator protein (GutM)	RegulonDB
PF06943	zf-LSD1	LSD1 zinc finger
PF07180	CaiF_GrlA	CaiF/GrlA transcriptional regulator			DBD
PF07417	Crl	Transcriptional regulator Crl	RegulonDB
PF07704	PSK_trans_fac	Rv0623-like transcription factor
PF07716	bZIP_2	Basic region leucine zipper			DBD
PF07750	GcrA	GcrA cell cycle regulator			DBD
PF07764	Omega_Repress	Omega Transcriptional Repressor			DBD
PF07804	HipA_C	HipA-like C-terminal domain
PF07848	PaaX	PaaX-like protein			I6WZ26_MYCTU
PF07879	PHB_acc_N	PHB/PHA accumulation regulator DNA-binding domain
PF08220	HTH_DeoR	DeoR-like helix-turn-helix domain	RegulonDB	DBTBS
PF08222	HTH_CodY	CodY helix-turn-helix domain		DBTBS
PF08270	PRD_Mga	M protein trans-acting positive regulator (MGA) PRD domain
PF08279	HTH_11	HTH domain	RegulonDB	DBTBS
PF08280	HTH_Mga	M protein trans-acting positive regulator (MGA) HTH domain
PF08299	Bac_DnaA_C	Bacterial dnaA protein helix-turn-helix	RegulonDB	DBTBS
PF09278	MerR-DNA-bind	MerR, DNA binding	RegulonDB			ENTRAF
PF09339	HTH_IclR	IclR helix-turn-helix domain		DBTBS
PF11046	HycA_repressor	Transcriptional repressor of hyc and hyp operons
PF12324	HTH_15	Helix-turn-helix domain of alkylmercury lyase				ENTRAF
PF12431	CitT	Transcriptional regulator	RegulonDB	DBTBS
PF12793	SgrR_N	Sugar transport-related sRNA regulator N-term	RegulonDB
PF12833	HTH_18	Helix-turn-helix domain	RegulonDB	DBTBS		ENTRAF
PF13384	HTH_23	Homeodomain-like domain		DBTBS
PF13404	HTH_AsnC-type	AsnC-type helix-turn-helix domain				ENTRAF
PF13411	MerR_1	MerR HTH family regulatory protein	RegulonDB	DBTBS
PF13412	HTH_24	Winged helix-turn-helix DNA-binding	RegulonDB	DBTBS
PF13413	HTH_25	Helix-turn-helix domain				ENTRAF
PF13545	HTH_Crp_2	Crp-like helix-turn-helix domain	RegulonDB			ENTRAF
PF13556	HTH_30	PucR C-terminal helix-turn-helix domain	RegulonDB	DBTBS
PF13693	HTH_35	Winged helix-turn-helix DNA-binding				ENTRAF
PF13936	HTH_38	Helix-turn-helix domain				ENTRAF
PF14549	P22_Cro	DNA-binding transcriptional regulator Cro			DBD
PF14850	Pro_dh-DNA_bdg	DNA-binding domain of Proline dehydrogenase	RegulonDB
PF15723	MqsR_toxin	Motility quorum-sensing regulator, toxin of MqsA	RegulonDB
PF15731	MqsA_antitoxin	Antitoxin component of bacterial toxin-antitoxin system, MqsA	RegulonDB
PF15943	YdaS_antitoxin	Putative antitoxin of bacterial toxin-antitoxin system, YdaS/YdaT				ENTRAF
