# Supplementary material for: Comparative genomics of DNA-binding transcription factors in archaeal and bacterial organisms
Source: PLoS One. 2021 Jul 2;16(7):e0254025. doi: 10.1371/journal.pone.0254025 (PMC8253408; doi:10.1371/journal.pone.0254025)
Supplement: S3 File — (XLSX) [file pone.0254025.s003.xlsx]

## Sheet: Archaea
#Predictions of TFs in archaeal genomes. Columns are as follow: Genome ID, Organism name, phylum, total of proteins, total of TFs, Proportion of TFs
# TFs with enzymatic activity, TFs with virulence role, TFs with disorder regions, Proportion of TFs with enzymatic activity, Proportion of TFs with virulence role
# Proportion of TFs with disorder regions
Genomes	Organism	Division	Proteins	TFs	TF_proportion	enzymes	virulence	iupred	Enzymes_proportion	Virulence_proportions	iupred_proportions
GCF_000007185.1_ASM718v1	Methanopyrus kandleri AV19	euryarchaeotes	1775	24	1.35211	2	0	8	0.0833333	0	0.333333
GCF_000166095.1_ASM16609v1	Methanothermus fervidus DSM 2088	euryarchaeotes	1301	24	1.84473	2	3	4	0.0833333	0.125	0.166667
GCF_001481685.1_ASM148168v1	Ignicoccus islandicus DSM 13165	crenarchaeotes	1494	24	1.60643	3	1	6	0.125	0.0416667	0.25
GCF_000092185.1_ASM9218v1	Thermosphaera aggregans DSM 11486	crenarchaeotes	1391	25	1.79727	3	0	5	0.12	0	0.2
GCF_000017945.1_ASM1794v1	Ignicoccus hospitalis KIN4/I	crenarchaeotes	1468	26	1.77112	2	0	9	0.0769231	0	0.346154
GCF_002287195.1_ASM228719v1	Methanosphaera cuniculi	euryarchaeotes	1627	26	1.59803	4	2	7	0.153846	0.0769231	0.269231
GCF_003264935.1_ASM326493v1	Methanothermobacter tenebrarum	euryarchaeotes	1539	26	1.68941	2	3	5	0.0769231	0.115385	0.192308
GCF_004310395.1_ASM431039v1	Methanofervidicoccus abyssi	euryarchaeotes	1233	26	2.10868	4	1	4	0.153846	0.0384615	0.153846
GCF_000186365.1_ASM18636v1	Desulfurococcus mucosus DSM 2162	crenarchaeotes	1340	27	2.01493	3	0	4	0.111111	0	0.148148
GCF_000264495.1_ASM26449v1	Thermogladius calderae 1633	crenarchaeotes	1414	27	1.90948	2	0	4	0.0740741	0	0.148148
GCF_000371805.1_ASM37180v1	Methanocaldococcus villosus KIN24-T80	euryarchaeotes	1348	27	2.00297	3	0	7	0.111111	0	0.259259
GCF_000231015.2_ASM23101v3	Desulfurococcus amylolyticus DSM 16532	crenarchaeotes	1450	28	1.93103	4	1	3	0.142857	0.0357143	0.107143
GCF_902384015.1_UHGG_MGYG-HGUT-02164	Methanosphaera stadtmanae	euryarchaeotes	1536	28	1.82292	2	3	7	0.0714286	0.107143	0.25
GCF_000092305.1_ASM9230v1	Methanocaldococcus infernus ME	euryarchaeotes	1442	29	2.0111	5	0	5	0.172414	0	0.172414
GCF_004137855.1_ASM413785v1	Methanohalophilus profundi	euryarchaeotes	1688	30	1.77725	4	1	1	0.133333	0.0333333	0.0333333
GCF_000258425.1_ASM25842v1	Fervidicoccus fontis Kam940	crenarchaeotes	1333	31	2.32558	6	2	5	0.193548	0.0645161	0.16129
GCF_000017185.1_ASM1718v1	Methanococcus aeolicus Nankai-3	euryarchaeotes	1489	33	2.21625	2	0	7	0.0606061	0	0.212121
GCF_002153915.1_ASM215391v1	Methanonatronarchaeum thermophilum	euryarchaeotes	1507	33	2.18978	4	0	8	0.121212	0	0.242424
GCF_000179575.2_ASM17957v2	Methanothermococcus okinawensis IH1	euryarchaeotes	1565	34	2.17252	1	0	9	0.0294118	0	0.264706
GCF_013340765.1_NAS2_1.0	Conexivisphaera calidus	Thaumarchaeota	1581	34	2.15054	3	3	3	0.0882353	0.0882353	0.0882353
GCF_000016525.1_ASM1652v1	Methanobrevibacter smithii ATCC 35061	euryarchaeotes	1709	35	2.04798	4	1	3	0.114286	0.0285714	0.0857143
GCF_000144915.1_ASM14491v1	Acidilobus saccharovorans 345-15	crenarchaeotes	1488	35	2.35215	1	1	4	0.0285714	0.0285714	0.114286
GCF_000145295.1_ASM14529v1	Methanothermobacter marburgensis str. Marburg	euryarchaeotes	1702	35	2.0564	2	3	8	0.0571429	0.0857143	0.228571
GCF_000023985.1_ASM2398v1	Methanocaldococcus fervens AG86	euryarchaeotes	1560	36	2.30769	2	0	5	0.0555556	0	0.138889
GCF_000711215.1_ASM71121v1	Methanomicrobium mobile BP	euryarchaeotes	1599	36	2.25141	3	2	4	0.0833333	0.0555556	0.111111
GCF_003111605.1_ASM311160v1	Methanobrevibacter woesei	euryarchaeotes	1570	36	2.29299	5	3	6	0.138889	0.0833333	0.166667
GCF_000317795.1_ASM31779v1	Caldisphaera lagunensis DSM 15908	crenarchaeotes	1491	37	2.48156	0	0	2	0	0	0.0540541
GCF_000008645.1_ASM864v1	Methanothermobacter thermautotrophicus str. Delta H	euryarchaeotes	1748	38	2.17391	2	0	5	0.0526316	0	0.131579
GCF_003385755.1_ASM338575v1	Methanothermobacter defluvii	euryarchaeotes	1736	38	2.18894	2	3	4	0.0526316	0.0789474	0.105263
GCF_000739065.1_ASM73906v1	Methanocaldococcus bathoardescens	euryarchaeotes	1617	39	2.41187	4	1	8	0.102564	0.025641	0.205128
GCF_013407165.1_ASM1340716v1	Nitrosopumilus oxyclinae	TACK group	1834	39	2.1265	2	0	5	0.0512821	0	0.128205
GCF_000235565.1_ASM23556v1	Methanosaeta harundinacea 6Ac	euryarchaeotes	2435	40	1.64271	4	5	4	0.1	0.125	0.1
GCF_000376965.1_ASM37696v1	Methanothermococcus thermolithotrophicus DSM 2095	euryarchaeotes	1633	40	2.44948	2	0	6	0.05	0	0.15
GCF_000711905.1_ASM71190v1	Methermicoccus shengliensis DSM 18856	euryarchaeotes	1582	40	2.52845	4	0	6	0.1	0	0.15
GCF_004363215.1_ASM436321v1	Methanimicrococcus blatticola	euryarchaeotes	1587	40	2.52048	5	3	3	0.125	0.075	0.075
GCF_000017165.1_ASM1716v1	Methanococcus vannielii SB	euryarchaeotes	1672	41	2.45215	2	2	4	0.0487805	0.0487805	0.097561
GCF_000019805.1_ASM1980v1	Pyrobaculum neutrophilum V24Sta	crenarchaeotes	1969	41	2.08228	3	1	3	0.0731707	0.0243902	0.0731707
GCF_000024625.1_ASM2462v1	Methanocaldococcus vulcanius M7	euryarchaeotes	1704	41	2.4061	3	2	6	0.0731707	0.0487805	0.146341
GCF_000591035.1_ASM59103v1	Aeropyrum camini SY1 = JCM 12091	crenarchaeotes	1620	41	2.53086	3	3	2	0.0731707	0.0731707	0.0487805
GCF_000621965.1_ASM62196v1	Methanobrevibacter wolinii SH	euryarchaeotes	1686	41	2.43179	5	3	5	0.121951	0.0731707	0.121951
GCF_001315945.1_ASM131594v1	Methanogenium cariaci JCM 10550	euryarchaeotes	2348	41	1.74617	0	1	2	0	0.0243902	0.0487805
GCF_001462395.1_ASM146239v1	Pyrodictium occultum	crenarchaeotes	1664	41	2.46394	5	2	5	0.121951	0.0487805	0.121951
GCF_001888095.1_ASM188809v1	Methanohalophilus portucalensis FDF-1	euryarchaeotes	1995	41	2.05514	3	3	3	0.0731707	0.0731707	0.0731707
GCF_013407145.1_ASM1340714v1	Nitrosopumilus cobalaminigenes	TACK group	1864	41	2.19957	2	1	5	0.0487805	0.0243902	0.121951
GCF_000011125.1_ASM1112v1	Aeropyrum pernix K1	crenarchaeotes	1699	42	2.47204	3	2	4	0.0714286	0.047619	0.0952381
GCF_000217995.1_ASM21799v1	Methanosalsum zhilinae DSM 4017	euryarchaeotes	1966	42	2.13632	2	1	3	0.047619	0.0238095	0.0714286
GCF_002973515.1_ASM297351v1	Methanohalophilus euhalobius	euryarchaeotes	1883	42	2.23048	5	3	5	0.119048	0.0714286	0.119048
GCF_900111645.1_IMG-taxon_2642422537_annotated_assembly	Methanococcoides vulcani	euryarchaeotes	2185	42	1.9222	6	4	5	0.142857	0.0952381	0.119048
GCF_000006175.1_ASM617v2	Methanococcus voltae A3	euryarchaeotes	1639	43	2.62355	3	2	7	0.0697674	0.0465116	0.162791
GCF_000092465.1_ASM9246v1	Staphylothermus hellenicus DSM 12710	crenarchaeotes	1609	43	2.67247	6	0	3	0.139535	0	0.0697674
GCF_000243455.1_ASM24345v2	Methanotorris formicicus Mc-S-70	euryarchaeotes	1768	43	2.43213	4	2	11	0.0930233	0.0465116	0.255814
GCF_000430905.1_ASM43090v1	Methanocorpusculum bavaricum DSM 4179	euryarchaeotes	1690	43	2.54438	6	2	5	0.139535	0.0465116	0.116279
GCF_000875775.1_ASM87577v1	Nitrosopumilus piranensis	TACK group	2063	43	2.08434	2	0	5	0.0465116	0	0.116279
GCF_000015205.1_ASM1520v1	Pyrobaculum islandicum DSM 4184	crenarchaeotes	1973	44	2.23011	2	0	6	0.0454545	0	0.136364
GCF_000214415.1_ASM21441v1	Methanotorris igneus Kol 5	euryarchaeotes	1733	44	2.53895	5	1	10	0.113636	0.0227273	0.227273
GCF_000253055.1_ASM25305v1	Thermoproteus tenax Kra 1	crenarchaeotes	1989	44	2.21217	5	1	5	0.113636	0.0227273	0.113636
GCF_001889405.1_ASM188940v1	Methanohalophilus halophilus	euryarchaeotes	2010	44	2.18905	5	4	3	0.113636	0.0909091	0.0681818
GCF_000015945.1_ASM1594v1	Staphylothermus marinus F1	crenarchaeotes	1619	45	2.77949	6	1	6	0.133333	0.0222222	0.133333
GCF_001639295.1_ASM163929v1	Methanobrevibacter curvatus	euryarchaeotes	1936	45	2.32438	4	0	7	0.0888889	0	0.155556
GCF_002072215.1_ASM207221v1	Methanobrevibacter arboriphilus JCM 13429 = DSM 1125	euryarchaeotes	1925	45	2.33766	2	2	6	0.0444444	0.0444444	0.133333
GCF_000018465.1_ASM1846v1	Nitrosopumilus maritimus SCM1	TACK group	1900	46	2.42105	2	2	6	0.0434783	0.0434783	0.130435
GCF_000193375.1_ASM19337v1	Thermoproteus uzoniensis 768-20	crenarchaeotes	2147	46	2.14252	3	2	3	0.0652174	0.0434783	0.0652174
GCF_000320505.1_ASM32050v2	Methanobrevibacter boviskoreani JH1	euryarchaeotes	1742	46	2.64064	4	3	5	0.0869565	0.0652174	0.108696
GCF_000956175.1_ASM95617v1	Nitrosopumilus adriaticus	TACK group	2097	46	2.19361	4	0	5	0.0869565	0	0.108696
GCF_001639265.1_ASM163926v1	Methanobrevibacter filiformis	euryarchaeotes	1921	46	2.39459	4	1	15	0.0869565	0.0217391	0.326087
GCF_000025865.1_ASM2586v1	Methanohalophilus mahii DSM 5219	euryarchaeotes	1967	47	2.38943	3	5	5	0.0638298	0.106383	0.106383
GCF_000220175.1_ASM22017v1	Nitrosarchaeum koreense MY1	TACK group	1877	47	2.504	4	1	5	0.0851064	0.0212766	0.106383
GCF_001571405.1_ASM157140v1	Methanoculleus thermophilus	euryarchaeotes	2200	47	2.13636	5	4	6	0.106383	0.0851064	0.12766
GCF_002945325.1_ASM294532v1	Methanococcus maripaludis	euryarchaeotes	1794	47	2.61984	3	2	6	0.0638298	0.0425532	0.12766
GCF_003814835.1_ASM381483v1	Methanobrevibacter gottschalkii DSM 11977	euryarchaeotes	1818	47	2.58526	4	4	5	0.0851064	0.0851064	0.106383
GCF_000011185.1_ASM1118v1	Thermoplasma volcanium GSS1	Candidatus Thermoplasmatota	1561	48	3.07495	2	2	6	0.0416667	0.0416667	0.125
GCF_000015805.1_ASM1580v1	Pyrobaculum calidifontis JCM 11548	crenarchaeotes	2214	48	2.16802	3	1	5	0.0625	0.0208333	0.104167
GCF_000993805.1_ASM99380v1	Thermofilum uzonense	crenarchaeotes	1697	48	2.82852	5	2	5	0.104167	0.0416667	0.104167
GCF_001563245.1_ASM156324v1	Methanobrevibacter olleyae	euryarchaeotes	1821	48	2.63591	3	4	9	0.0625	0.0833333	0.1875
GCF_001639285.1_ASM163928v1	Methanobrevibacter cuticularis	euryarchaeotes	2063	48	2.32671	3	2	7	0.0625	0.0416667	0.145833
GCF_013377755.1_ASM1337775v1	Methanofollis tationis	euryarchaeotes	2183	48	2.19881	6	3	7	0.125	0.0625	0.145833
GCF_000008265.1_ASM826v1	Picrophilus torridus DSM 9790	Candidatus Thermoplasmatota	1578	49	3.1052	4	2	5	0.0816327	0.0408163	0.102041
GCF_000091665.1_ASM9166v1	Methanocaldococcus jannaschii DSM 2661	euryarchaeotes	1774	49	2.76212	4	1	8	0.0816327	0.0204082	0.163265
GCF_000024185.1_ASM2418v1	Methanobrevibacter ruminantium M1	euryarchaeotes	2164	50	2.31054	5	4	15	0.1	0.08	0.3
GCF_001017125.1_ASM101712v1	Methanoculleus sediminis	euryarchaeotes	2427	50	2.06016	5	4	4	0.1	0.08	0.08
GCF_001399695.1_ASM139969v1	Acidiplasma aeolicum	Candidatus Thermoplasmatota	1801	50	2.77624	2	1	9	0.04	0.02	0.18
GCF_003111625.1_ASM311162v1	Methanobrevibacter thaueri	euryarchaeotes	2086	50	2.39693	7	5	5	0.14	0.1	0.1
GCF_000015225.1_ASM1522v1	Thermofilum pendens Hrk 5	crenarchaeotes	1902	51	2.68139	5	2	7	0.0980392	0.0392157	0.137255
GCF_000015765.1_ASM1576v1	Methanocorpusculum labreanum Z	euryarchaeotes	1792	51	2.84598	7	2	5	0.137255	0.0392157	0.0980392
GCF_000223395.1_ASM22339v1	Pyrolobus fumarii 1A	crenarchaeotes	1935	51	2.63566	2	1	7	0.0392157	0.0196078	0.137255
GCF_000765475.1_Mmet_Version1	Methanococcoides methylutens	euryarchaeotes	2397	51	2.12766	5	5	6	0.0980392	0.0980392	0.117647
GCF_001402935.1_ASM140293v1	Acidiplasma cupricumulans	Candidatus Thermoplasmatota	1757	51	2.90268	3	1	10	0.0588235	0.0196078	0.196078
GCF_014646535.1_ASM1464653v1	Thermocladium modestius	crenarchaeotes	1883	51	2.70844	5	0	6	0.0980392	0	0.117647
GCF_000015145.1_ASM1514v1	Hyperthermus butylicus DSM 5456	crenarchaeotes	1704	52	3.05164	6	3	10	0.115385	0.0576923	0.192308
GCF_001304615.2_ASM130461v2	Methanosarcina flavescens	euryarchaeotes	2672	52	1.94611	6	1	8	0.115385	0.0192308	0.153846
GCF_002078355.1_ASM207835v1	Ferroplasma acidiphilum	Candidatus Thermoplasmatota	1751	52	2.96973	4	1	4	0.0769231	0.0192308	0.0769231
GCF_000190315.1_ASM19031v1	Vulcanisaeta moutnovskia 768-28	crenarchaeotes	2407	53	2.20191	1	2	4	0.0188679	0.0377358	0.0754717
GCF_000258515.1_TheZil1.0	Thermococcus zilligii AN1	euryarchaeotes	1788	53	2.96421	6	3	12	0.113208	0.0566038	0.226415
GCF_000969885.1_ASM96988v1	Methanosarcina thermophila TM-1	euryarchaeotes	2629	53	2.01598	7	1	11	0.132075	0.0188679	0.207547
GCF_004102725.1_ASM410272v1	Methanoculleus taiwanensis	euryarchaeotes	2646	53	2.00302	6	4	5	0.113208	0.0754717	0.0943396
GCF_000195915.1_ASM19591v1	Thermoplasma acidophilum DSM 1728	Candidatus Thermoplasmatota	1520	54	3.55263	4	2	9	0.0740741	0.037037	0.166667
GCF_001748385.1_ASM174838v1	Vulcanisaeta thermophila	crenarchaeotes	2079	54	2.5974	4	0	6	0.0740741	0	0.111111
GCF_000016385.1_ASM1638v1	Pyrobaculum arsenaticum DSM 13514	crenarchaeotes	2312	55	2.37889	2	1	7	0.0363636	0.0181818	0.127273
GCF_000148385.1_ASM14838v1	Vulcanisaeta distributa DSM 14429	crenarchaeotes	2448	55	2.24673	3	2	7	0.0545455	0.0363636	0.127273
GCF_000196655.1_ASM19665v1	Methanohalobium evestigatum Z-7303	euryarchaeotes	2302	55	2.38923	4	3	5	0.0727273	0.0545455	0.0909091
GCF_900289035.1_PRJEB24872	Methanobrevibacter oralis	euryarchaeotes	1935	55	2.84238	4	3	1	0.0727273	0.0545455	0.0181818
GCF_000007225.1_ASM722v1	Pyrobaculum aerophilum str. IM2	crenarchaeotes	2399	56	2.33431	4	0	8	0.0714286	0	0.142857
GCF_000234805.1_ASM23480v1	Pyrobaculum ferrireducens	crenarchaeotes	2661	56	2.10447	3	1	9	0.0535714	0.0178571	0.160714
GCF_000275865.1_ASM27586v1	Methanofollis liminatans DSM 4140	euryarchaeotes	2407	56	2.32655	6	3	6	0.107143	0.0535714	0.107143
GCF_000328665.1_ASM32866v1	Methanomethylovorans hollandica DSM 15978	euryarchaeotes	2539	58	2.28436	7	2	1	0.12069	0.0344828	0.0172414
GCF_001647085.1_ASM164708v1	Thermococcus piezophilus	euryarchaeotes	1896	58	3.05907	7	1	15	0.12069	0.0172414	0.258621
GCF_013407185.1_ASM1340718v1	Nitrosopumilus ureiphilus	TACK group	2506	58	2.31445	2	1	6	0.0344828	0.0172414	0.103448
GCF_900103415.1_IMG-taxon_2593339167_annotated_assembly	Methanobrevibacter millerae	euryarchaeotes	2313	58	2.50757	6	6	4	0.103448	0.103448	0.0689655
GCF_000013725.1_ASM1372v1	Methanococcoides burtonii DSM 6242	euryarchaeotes	2395	59	2.46347	7	4	1	0.118644	0.0677966	0.0169492
GCF_000018365.1_ASM1836v1	Thermococcus onnurineus NA1	euryarchaeotes	1950	59	3.02564	10	2	15	0.169492	0.0338983	0.254237
GCF_000152265.2_ASM15226v2	Ferroplasma acidarmanus fer1	Candidatus Thermoplasmatota	1864	59	3.16524	4	0	6	0.0677966	0	0.101695
GCF_001412615.1_ASM141261v1	Pyrodictium delaneyi	crenarchaeotes	2055	59	2.87105	5	0	9	0.0847458	0	0.152542
GCF_001602375.1_ASM160237v1	Methanoculleus horonobensis	euryarchaeotes	2401	59	2.45731	6	2	7	0.101695	0.0338983	0.118644
GCF_014646555.1_ASM1464655v1	Vulcanisaeta souniana JCM 11219	crenarchaeotes	2463	59	2.39545	2	1	7	0.0338983	0.0169492	0.118644
GCF_009729035.1_ASM972903v1	Stygiolobus azoricus	crenarchaeotes	2058	60	2.91545	6	0	10	0.1	0	0.166667
GCF_014646795.1_ASM1464679v1	Thermogymnomonas acidicola	Candidatus Thermoplasmatota	1665	60	3.6036	5	0	6	0.0833333	0	0.1
GCF_000011105.1_ASM1110v1	Pyrococcus horikoshii OT3	euryarchaeotes	1814	61	3.36273	5	2	12	0.0819672	0.0327869	0.196721
GCF_000015825.1_ASM1582v1	Methanoculleus marisnigri JR1	euryarchaeotes	2427	61	2.51339	5	4	6	0.0819672	0.0655738	0.0983607
GCF_000018305.1_ASM1830v1	Caldivirga maquilingensis IC-167	crenarchaeotes	2013	61	3.0303	5	0	4	0.0819672	0	0.0655738
GCF_000022545.1_ASM2254v1	Thermococcus sibiricus MM 739	euryarchaeotes	1929	61	3.16226	7	3	20	0.114754	0.0491803	0.327869
GCF_000025285.1_ASM2528v1	Archaeoglobus profundus DSM 5631	euryarchaeotes	1804	61	3.38137	8	2	15	0.131148	0.0327869	0.245902
GCF_002214385.1_ASM221438v1	Thermococcus gorgonarius	euryarchaeotes	1796	61	3.39644	6	2	17	0.0983607	0.0327869	0.278689
GCF_009729515.1_ASM972951v1	Sulfuracidifex metallicus DSM 6482 = JCM 9184	crenarchaeotes	2167	61	2.81495	4	1	8	0.0655738	0.0163934	0.131148
GCF_000215995.1_ASM21599v1	Pyrococcus yayanosii CH1	euryarchaeotes	1813	62	3.41975	6	2	14	0.0967742	0.0322581	0.225806
GCF_000265525.1_ASM26552v1	Thermococcus cleftensis	euryarchaeotes	2042	62	3.03624	9	2	16	0.145161	0.0322581	0.258065
GCF_002214485.1_ASM221448v1	Thermococcus pacificus	euryarchaeotes	1894	62	3.2735	10	2	16	0.16129	0.0322581	0.258065
GCF_900090055.1_C.divulgatum_PM4	Cuniculiplasma divulgatum	Candidatus Thermoplasmatota	1826	62	3.3954	3	1	8	0.0483871	0.016129	0.129032
GCF_000195935.2_ASM19593v2	Pyrococcus abyssi GE5	euryarchaeotes	1875	63	3.36	7	4	16	0.111111	0.0634921	0.253968
GCF_000304355.2_Mb_MS2	Methanoculleus bourgensis MS2	euryarchaeotes	2558	63	2.46286	6	3	4	0.0952381	0.047619	0.0634921
GCF_000446015.1_ASM44601v1	Thermofilum adornatum	crenarchaeotes	1866	64	3.4298	4	0	7	0.0625	0	0.109375
GCF_000204925.1_ASM20492v1	Metallosphaera cuprina Ar-4	crenarchaeotes	1890	65	3.43915	7	1	10	0.107692	0.0153846	0.153846
GCF_008245085.1_ASM824508v1	Pyrococcus furiosus DSM 3638	euryarchaeotes	1970	65	3.29949	8	1	17	0.123077	0.0153846	0.261538
GCF_000251105.1_ASM25110v1	Methanocella conradii HZ254	euryarchaeotes	2476	66	2.66559	4	2	11	0.0606061	0.030303	0.166667
GCF_000816105.1_ASM81610v1	Thermococcus guaymasensis	euryarchaeotes	2045	66	3.22738	5	2	20	0.0757576	0.030303	0.30303
GCF_002214365.1_ASM221436v1	Thermococcus celer Vu 13 = JCM 8558	euryarchaeotes	1930	66	3.41969	9	3	15	0.136364	0.0454545	0.227273
GCF_002214465.1_ASM221446v1	Thermococcus barossii	euryarchaeotes	2014	66	3.27706	8	2	14	0.121212	0.030303	0.212121
GCF_003201765.2_ASM320176v2	Acidianus sulfidivorans JP7	crenarchaeotes	2274	66	2.90237	7	1	10	0.106061	0.0151515	0.151515
GCF_008326385.1_SulIC007_1.0	Sulfuracidifex tepidarius	crenarchaeotes	2462	66	2.68075	6	2	5	0.0909091	0.030303	0.0757576
GCF_900012635.1_Pyrococcus_chitonophagus_genome_sequence	Thermococcus chitonophagus	euryarchaeotes	2090	66	3.15789	7	2	17	0.106061	0.030303	0.257576
GCF_000017625.1_ASM1762v1	Methanoregula boonei 6A8	euryarchaeotes	2480	67	2.70161	5	3	10	0.0746269	0.0447761	0.149254
GCF_000214725.1_ASM21472v1	Methanobacterium paludis	euryarchaeotes	2392	67	2.801	2	4	6	0.0298507	0.0597015	0.0895522
GCF_001592435.1_ASM159243v1	Thermococcus peptonophilus	euryarchaeotes	1986	67	3.37362	8	3	17	0.119403	0.0447761	0.253731
GCF_002214565.1_ASM221456v1	Thermococcus radiotolerans	euryarchaeotes	2000	68	3.4	9	3	18	0.132353	0.0441176	0.264706
GCF_000022365.1_ASM2236v1	Thermococcus gammatolerans EJ3	euryarchaeotes	2146	69	3.21528	8	1	18	0.115942	0.0144928	0.26087
GCF_000585495.1_ASM58549v1	Thermococcus nautili	euryarchaeotes	2154	69	3.20334	7	1	17	0.101449	0.0144928	0.246377
GCF_000725425.1_ASM72542v1	Palaeococcus pacificus DY20341	euryarchaeotes	1968	69	3.5061	8	3	14	0.115942	0.0434783	0.202899
GCF_000769655.1_ASM76965v1	Thermococcus eurythermalis	euryarchaeotes	2208	69	3.125	7	2	20	0.101449	0.0289855	0.289855
GCF_013388255.1_ASM1338825v1	Methanolobus zinderi	euryarchaeotes	2600	69	2.65385	7	3	6	0.101449	0.0434783	0.0869565
GCF_000151105.2_ASM15110v2	Thermococcus barophilus MP	euryarchaeotes	2199	70	3.18327	6	3	20	0.0857143	0.0428571	0.285714
GCF_001006045.1_ASM100604v1	Geoglobus ahangari	euryarchaeotes	2005	70	3.49127	4	0	13	0.0571429	0	0.185714
GCF_001577775.1_ASM157777v1	Pyrococcus kukulkanii	euryarchaeotes	2095	70	3.34129	6	2	21	0.0857143	0.0285714	0.3
GCF_000009965.1_ASM996v1	Thermococcus kodakarensis KOD1	euryarchaeotes	2251	71	3.15415	8	2	20	0.112676	0.028169	0.28169
GCF_000194625.1_ASM19462v1	Archaeoglobus veneficus SNP6	euryarchaeotes	2101	71	3.37934	6	2	13	0.084507	0.028169	0.183099
GCF_000517445.1_ASM51744v1	Thermococcus paralvinellae	euryarchaeotes	2072	71	3.42664	8	3	21	0.112676	0.0422535	0.295775
GCF_013343295.1_ASM1334329v1	Metallosphaera tengchongensis	crenarchaeotes	2160	71	3.28704	5	1	10	0.0704225	0.0140845	0.140845
GCF_009729545.1_ASM972954v1	Acidianus infernus	crenarchaeotes	2216	72	3.2491	8	0	9	0.111111	0	0.125
GCF_001571385.1_ASM157138v1	Methanofollis ethanolicus	euryarchaeotes	2596	73	2.81202	7	3	7	0.0958904	0.0410959	0.0958904
GCF_900095295.1_MCBB	Methanobacterium congolense	euryarchaeotes	2313	73	3.15607	3	2	9	0.0410959	0.0273973	0.123288
GCF_900114835.1_IMG-taxon_2642422540_annotated_assembly	Methanolobus profundi	euryarchaeotes	2871	73	2.54267	6	0	6	0.0821918	0	0.0821918
GCF_001886955.1_ASM188695v1	Halodesulfurarchaeum formicicum	euryarchaeotes	2124	74	3.48399	3	3	9	0.0405405	0.0405405	0.121622
GCF_002214505.1_ASM221450v1	Thermococcus siculi	euryarchaeotes	2117	74	3.49551	9	3	17	0.121622	0.0405405	0.22973
GCF_014648235.1_ASM1464823v1	Sulfodiicoccus acidiphilus	crenarchaeotes	2174	74	3.40386	5	1	9	0.0675676	0.0135135	0.121622
GCF_000784355.1_Metpay	Methanolacinia paynteri	euryarchaeotes	2685	75	2.7933	2	4	10	0.0266667	0.0533333	0.133333
GCF_001484195.1_ASM148419v1	Thermococcus celericrescens	euryarchaeotes	2388	75	3.1407	8	2	12	0.106667	0.0266667	0.16
GCF_002243045.1_ASM224304v1	Methanolobus psychrotolerans	euryarchaeotes	2907	75	2.57998	5	2	7	0.0666667	0.0266667	0.0933333
GCF_003201675.2_ASM320167v2	Metallosphaera hakonensis JCM 8857 = DSM 7519	crenarchaeotes	2384	76	3.18792	6	2	9	0.0789474	0.0263158	0.118421
GCF_000243255.1_ASM24325v1	Methanoplanus limicola DSM 2279	euryarchaeotes	2956	77	2.60487	4	2	14	0.0519481	0.025974	0.181818
GCF_000308215.1_ASM30821v1	Methanomassiliicoccus luminyensis B10	Candidatus Thermoplasmatota	2586	77	2.97757	4	3	7	0.0519481	0.038961	0.0909091
GCF_000698785.1_ASM69878v1	Nitrososphaera viennensis EN76	TACK group	2886	77	2.66805	5	1	8	0.0649351	0.012987	0.103896
GCF_009729015.1_ASM972901v1	Acidianus ambivalens	crenarchaeotes	2419	77	3.18313	7	0	11	0.0909091	0	0.142857
GCF_900100715.1_IMG-taxon_2642422561_annotated_assembly	Methanolobus vulcani	euryarchaeotes	2785	77	2.76481	4	3	12	0.0519481	0.038961	0.155844
GCF_000246985.2_ASM24698v3	Thermococcus litoralis DSM 5473	euryarchaeotes	2311	78	3.37516	7	3	22	0.0897436	0.0384615	0.282051
GCF_005222525.1_ASM522252v1	Metallosphaera prunae	crenarchaeotes	2323	78	3.35773	5	2	13	0.0641026	0.025641	0.166667
GCF_000013445.1_ASM1344v1	Methanospirillum hungatei JF-1	euryarchaeotes	3257	79	2.42554	7	4	7	0.0886076	0.0506329	0.0886076
GCF_000504205.1_ASM50420v1	Methanolobus tindarius DSM 2278	euryarchaeotes	2894	80	2.76434	5	4	13	0.0625	0.05	0.1625
GCF_000213215.1_ASM21321v1	Acidianus hospitalis W1	crenarchaeotes	2350	81	3.44681	7	0	11	0.0864198	0	0.135802
GCF_000337075.1_ASM33707v1	Halorubrum hochstenium ATCC 700873	euryarchaeotes	2940	81	2.7551	4	4	10	0.0493827	0.0493827	0.123457
GCF_000966265.1_ASM96626v1	Palaeococcus ferrophilus DSM 13482	euryarchaeotes	2270	81	3.56828	7	3	19	0.0864198	0.037037	0.234568
GCF_002215565.1_ASM221556v1	Sulfolobus acidocaldarius	crenarchaeotes	2273	81	3.56357	6	1	11	0.0740741	0.0123457	0.135802
GCF_900109425.1_IMG-taxon_2654588132_annotated_assembly	Thermococcus thioreducens	euryarchaeotes	2260	81	3.58407	11	2	20	0.135802	0.0246914	0.246914
GCF_000191585.1_ASM19158v1	Methanobacterium lacus	euryarchaeotes	2493	82	3.28921	4	3	13	0.0487805	0.0365854	0.158537
GCF_000739555.1_ASM73955v1	Halolamina rubra	euryarchaeotes	2898	82	2.82954	2	3	8	0.0243902	0.0365854	0.097561
GCF_000970265.1_ASM97026v1	Methanosarcina lacustris Z-7289	euryarchaeotes	3175	82	2.58268	6	2	11	0.0731707	0.0243902	0.134146
GCF_002813695.1_ASM281369v1	Methanobacterium subterraneum	euryarchaeotes	2334	82	3.51328	4	6	13	0.0487805	0.0731707	0.158537
GCF_000011005.1_ASM1100v1	Methanocella paludicola SANAE	euryarchaeotes	2998	83	2.76851	3	2	10	0.0361446	0.0240964	0.120482
GCF_004799605.1_ASM479960v1	Halobacterium salinarum	euryarchaeotes	2385	83	3.48008	4	4	9	0.0481928	0.0481928	0.108434
GCF_000021965.1_ASM2196v1	Methanosphaerula palustris E1-9c	euryarchaeotes	2734	85	3.109	3	5	10	0.0352941	0.0588235	0.117647
GCF_000147875.1_ASM14787v1	Methanolacinia petrolearia DSM 11571	euryarchaeotes	2769	85	3.0697	2	3	11	0.0235294	0.0352941	0.129412
GCF_000327485.1_ASM32748v1	Methanoregula formicica SMSP	euryarchaeotes	2820	85	3.01418	5	0	9	0.0588235	0	0.105882
GCF_000385565.1_ASM38556v1	Archaeoglobus sulfaticallidus PM70-1	euryarchaeotes	2212	85	3.84268	5	2	17	0.0588235	0.0235294	0.2
GCF_001305655.1_ASM130565v1	Halanaeroarchaeum sulfurireducens	euryarchaeotes	2232	85	3.80824	5	2	8	0.0588235	0.0235294	0.0941176
GCF_006861655.1_ASM686165v1	Halonotius roseus	euryarchaeotes	2650	85	3.20755	3	3	13	0.0352941	0.0352941	0.152941
GCF_000744315.1_ASM74431v1	Methanosarcina soligelidi	euryarchaeotes	3198	86	2.68918	7	3	11	0.0813953	0.0348837	0.127907
GCF_001458655.1_Mb9	Methanobacterium formicicum	euryarchaeotes	2356	86	3.65025	3	5	8	0.0348837	0.0581395	0.0930233
GCF_000009185.1_ASM918v1	Haloquadratum walsbyi DSM 16790	euryarchaeotes	2697	87	3.22581	4	3	10	0.045977	0.0344828	0.114943
GCF_000243315.1_ASM24331v1	Metallosphaera yellowstonensis MK1	crenarchaeotes	2744	87	3.17055	6	2	11	0.0689655	0.0229885	0.126437
GCF_900107665.1_IMG-taxon_2617270898_annotated_assembly	Haloplanus vescus	euryarchaeotes	2786	88	3.15865	3	2	10	0.0340909	0.0227273	0.113636
GCF_000026045.1_ASM2604v1	Natronomonas pharaonis DSM 2160	euryarchaeotes	2749	89	3.23754	5	4	14	0.0561798	0.0449438	0.157303
GCF_000025505.1_ASM2550v1	Ferroglobus placidus DSM 10642	euryarchaeotes	2475	90	3.63636	5	2	18	0.0555556	0.0222222	0.2
GCF_000337395.1_ASM33739v1	Halorubrum litoreum JCM 13561	euryarchaeotes	3034	90	2.96638	4	5	10	0.0444444	0.0555556	0.111111
GCF_000969905.1_ASM96990v1	Methanosarcina vacuolata Z-761	euryarchaeotes	3499	90	2.57216	7	3	11	0.0777778	0.0333333	0.122222
GCF_002116695.1_ASM211669v1	Acidianus manzaensis	crenarchaeotes	2659	90	3.38473	7	1	12	0.0777778	0.0111111	0.133333
GCF_003173335.1_ASM317333v1	Methanospirillum stamsii	euryarchaeotes	3481	90	2.58546	4	4	8	0.0444444	0.0444444	0.0888889
GCF_003201835.2_ASM320183v2	Acidianus brierleyi	crenarchaeotes	2931	90	3.07062	5	2	14	0.0555556	0.0222222	0.155556
GCF_000063445.1_ASM6344v1	Methanocella arvoryzae MRE50	euryarchaeotes	3071	91	2.9632	5	2	9	0.0549451	0.021978	0.0989011
GCF_000734035.1_ASM73403v1	Archaeoglobus fulgidus DSM 8774	euryarchaeotes	2550	91	3.56863	6	6	19	0.0659341	0.0659341	0.208791
GCF_000336995.1_ASM33699v1	Halorubrum aidingense JCM 13560	euryarchaeotes	2983	92	3.08414	3	4	11	0.0326087	0.0434783	0.119565
GCF_000591055.1_ASM59105v1	Natronomonas moolapensis 8.8.11	euryarchaeotes	2780	92	3.30935	5	4	13	0.0543478	0.0434783	0.141304
GCF_000970065.1_ASM97006v1	Methanosarcina barkeri 227	euryarchaeotes	3383	92	2.71948	8	4	12	0.0869565	0.0434783	0.130435
GCF_000007065.1_ASM706v1	Methanosarcina mazei Go1	euryarchaeotes	3251	93	2.86066	7	4	13	0.0752688	0.0430108	0.139785
GCF_014646875.1_ASM1464687v1	Halobellus salinus	euryarchaeotes	2853	94	3.29478	3	5	20	0.0319149	0.0531915	0.212766
GCF_001282785.1_halo7	Halolamina sediminis	euryarchaeotes	2829	95	3.35808	2	8	17	0.0210526	0.0842105	0.178947
GCF_002355655.1_ASM235565v1	Halorubrum trapanicum	euryarchaeotes	2954	95	3.21598	4	3	15	0.0421053	0.0315789	0.157895
GCF_005239135.1_ASM523913v1	Natronomonas salsuginis	euryarchaeotes	2863	95	3.3182	4	0	18	0.0421053	0	0.189474
GCF_900111935.1_IMG-taxon_2617270732_annotated_assembly	Halorubrum sodomense	euryarchaeotes	2980	95	3.18792	4	0	13	0.0421053	0	0.136842
GCF_000474235.1_ASM47423v1	Halarchaeum acidiphilum MH1-52-1	euryarchaeotes	2446	96	3.92478	3	5	11	0.03125	0.0520833	0.114583
GCF_002355635.1_ASM235563v1	Halopenitus persicus	euryarchaeotes	2902	96	3.30806	4	4	11	0.0416667	0.0416667	0.114583
GCF_003336245.1_ASM333624v1	Haloplanus salinus	euryarchaeotes	3453	97	2.80915	5	7	17	0.0515464	0.0721649	0.175258
GCF_003852155.1_ASM385215v1	Saccharolobus solfataricus	crenarchaeotes	2549	97	3.80541	5	1	17	0.0515464	0.0103093	0.175258
GCF_006861665.1_ASM686166v1	Halonotius terrestris	euryarchaeotes	2864	97	3.38687	2	0	17	0.0206186	0	0.175258
GCF_001542905.1_ASM154290v1	Halorubrum aethiopicum	euryarchaeotes	3151	99	3.14186	4	6	10	0.040404	0.0606061	0.10101
GCF_900188065.1_IMG-taxon_2724679803_annotated_assembly	Halorubrum vacuolatum	euryarchaeotes	3212	99	3.08219	7	4	17	0.0707071	0.040404	0.171717
GCF_007671725.1_ASM767172v1	Halorubrum depositum	euryarchaeotes	3103	100	3.22269	3	5	9	0.03	0.05	0.09
GCF_009729055.1_ASM972905v1	Sulfurisphaera ohwakuensis	crenarchaeotes	2798	100	3.57398	6	3	14	0.06	0.03	0.14
GCF_900102375.1_IMG-taxon_2617270761_annotated_assembly	Halorubrum xinjiangense	euryarchaeotes	3077	100	3.24992	4	0	16	0.04	0	0.16
GCF_900108505.1_IMG-taxon_2651870118_annotated_assembly	Halopenitus malekzadehii	euryarchaeotes	3014	101	3.35103	3	4	17	0.029703	0.039604	0.168317
GCF_900113615.1_IMG-taxon_2617270873_annotated_assembly	Halorubrum aquaticum	euryarchaeotes	3027	101	3.33664	4	4	9	0.039604	0.039604	0.0891089
GCF_900115675.1_IMG-taxon_2663762745_annotated_assembly	Halolamina pelagica	euryarchaeotes	3158	101	3.19823	4	4	19	0.039604	0.039604	0.188119
GCF_000337415.1_ASM33741v1	Halorubrum tebenquichense DSM 14210	euryarchaeotes	3241	102	3.14718	4	5	12	0.0392157	0.0490196	0.117647
GCF_001462205.1_HalopeDYS1.0	Haloparvum sedimenti	euryarchaeotes	3110	102	3.27974	3	4	17	0.0294118	0.0392157	0.166667
GCF_003856835.1_ASM385683v1	Haloplanus aerogenes	euryarchaeotes	3530	102	2.88952	3	4	22	0.0294118	0.0392157	0.215686
GCF_900110535.1_IMG-taxon_2617270915_annotated_assembly	Halobacterium jilantaiense	euryarchaeotes	3036	102	3.35968	4	3	12	0.0392157	0.0294118	0.117647
GCF_000022445.1_ASM2244v1	Sulfolobus islandicus M.16.4	crenarchaeotes	2657	103	3.87655	8	0	12	0.0776699	0	0.116505
GCF_900129775.1_IMG-taxon_2695420988_annotated_assembly	Halobaculum gomorrense	euryarchaeotes	3120	103	3.30128	2	2	12	0.0194175	0.0194175	0.116505
GCF_000328525.1_ASM32852v1	Halovivax ruber XH-70	euryarchaeotes	3026	104	3.43688	3	4	14	0.0288462	0.0384615	0.134615
GCF_014647115.1_ASM1464711v1	Halarchaeum rubridurum	euryarchaeotes	2789	104	3.72894	4	4	19	0.0384615	0.0384615	0.182692
GCF_000337915.1_ASM33791v1	Halorubrum saccharovorum DSM 1137	euryarchaeotes	3215	105	3.26594	3	8	14	0.0285714	0.0761905	0.133333
GCF_002252985.1_ASM225298v1	Halorubrum halodurans	euryarchaeotes	3198	105	3.2833	5	5	13	0.047619	0.047619	0.12381
GCF_013391635.1_ASM1339163v1	Natronomonas gomsonensis	euryarchaeotes	3414	106	3.10486	5	8	18	0.0471698	0.0754717	0.169811
GCF_900182635.1_IMG-taxon_2724679794_annotated_assembly	Halorubrum cibi	euryarchaeotes	3033	106	3.49489	5	4	9	0.0471698	0.0377358	0.0849057
GCF_000337375.1_ASM33737v1	Halorubrum lipolyticum DSM 21995	euryarchaeotes	3217	107	3.32608	3	1	14	0.0280374	0.00934579	0.130841
GCF_000970085.1_ASM97008v1	Methanosarcina siciliae T4/M	euryarchaeotes	3895	108	2.77279	7	3	10	0.0648148	0.0277778	0.0925926
GCF_000336695.1_ASM33669v1	Halococcus morrhuae DSM 1307	euryarchaeotes	2889	109	3.77293	4	6	15	0.0366972	0.0550459	0.137615
GCF_000337015.1_ASM33701v1	Halorubrum arcis JCM 13916	euryarchaeotes	3264	109	3.33946	4	5	13	0.0366972	0.0458716	0.119266
GCF_000337335.1_ASM33733v1	Halorubrum distributum JCM 10118	euryarchaeotes	3152	109	3.45812	4	3	13	0.0366972	0.0275229	0.119266
GCF_000337435.1_ASM33743v1	Halorubrum terrestre JCM 10247	euryarchaeotes	3243	110	3.39192	4	1	11	0.0363636	0.00909091	0.1
GCF_900100385.1_IMG-taxon_2651870124_annotated_assembly	Halovenus aranensis	euryarchaeotes	3198	110	3.43965	4	4	13	0.0363636	0.0363636	0.118182
GCF_000011205.1_ASM1120v1	Sulfurisphaera tokodaii str. 7	crenarchaeotes	2788	111	3.98135	6	2	20	0.0540541	0.018018	0.18018
GCF_000337035.1_ASM33703v1	Halorubrum coriense DSM 10284	euryarchaeotes	3466	111	3.20254	3	4	10	0.027027	0.036036	0.0900901
GCF_003173355.1_ASM317335v1	Methanospirillum lacunae	euryarchaeotes	3339	111	3.32435	3	5	14	0.027027	0.045045	0.126126
GCF_000337515.1_ASM33751v1	Halovivax asiaticus JCM 14624	euryarchaeotes	3102	112	3.61057	3	0	14	0.0267857	0	0.125
GCF_000745485.1_ASM74548v1	Methanobacterium veterum	euryarchaeotes	3210	112	3.4891	2	6	20	0.0178571	0.0535714	0.178571
GCF_000746075.1_ASM74607v1	Methanobacterium arcticum	euryarchaeotes	3236	112	3.46106	2	6	20	0.0178571	0.0535714	0.178571
GCF_003342695.1_ASM334269v1	Haloplanus rubicundus	euryarchaeotes	3537	112	3.16653	5	5	16	0.0446429	0.0446429	0.142857
GCF_003382685.1_ASM338268v1	Halorussus litoreus	euryarchaeotes	3619	112	3.09478	3	2	20	0.0267857	0.0178571	0.178571
GCF_000022205.1_ASM2220v1	Halorubrum lacusprofundi ATCC 49239	euryarchaeotes	3382	113	3.34122	3	6	12	0.0265487	0.0530973	0.106195
GCF_000337355.1_ASM33735v1	Halorubrum kocurii JCM 14978	euryarchaeotes	3386	113	3.33727	4	3	15	0.0353982	0.0265487	0.132743
GCF_009831455.1_ASM983145v1	Salinirussus salinus	euryarchaeotes	3421	114	3.33236	5	6	23	0.0438596	0.0526316	0.201754
GCF_000337815.1_ASM33781v1	Haloferax mucosum ATCC BAA-1512	euryarchaeotes	3330	115	3.45345	5	7	13	0.0434783	0.0608696	0.113043
GCF_000970285.1_ASM97028v1	Methanosarcina horonobensis HB-1 = JCM 15518	euryarchaeotes	4165	115	2.7611	7	4	15	0.0608696	0.0347826	0.130435
GCF_002287175.1_ASM228717v1	Methanobacterium bryantii	euryarchaeotes	3277	115	3.50931	2	5	20	0.0173913	0.0434783	0.173913
GCF_002287235.1_ASM228723v1	Methanosarcina spelaei	euryarchaeotes	3799	115	3.02711	7	4	11	0.0608696	0.0347826	0.0956522
GCF_000739595.1_ASM73959v1	Halorubrum halophilum	euryarchaeotes	3493	116	3.32093	4	3	17	0.0344828	0.0258621	0.146552
GCF_014647455.2_ASM1464745v2	Halarchaeum grantii	euryarchaeotes	3029	116	3.82965	4	9	16	0.0344828	0.0775862	0.137931
GCF_000023945.1_ASM2394v1	Halorhabdus utahensis DSM 12940	euryarchaeotes	2959	117	3.95404	3	5	15	0.025641	0.042735	0.128205
GCF_003605635.1_ASM360563v1	Halonotius pteroides	euryarchaeotes	2982	119	3.99061	4	4	26	0.0336134	0.0336134	0.218487
GCF_007671685.1_ASM767168v1	Halorubrum salsamenti	euryarchaeotes	3483	119	3.41659	3	4	17	0.0252101	0.0336134	0.142857
GCF_000023965.1_ASM2396v1	Halomicrobium mukohataei DSM 12286	euryarchaeotes	3289	120	3.64853	6	6	24	0.05	0.05	0.2
GCF_000337735.1_ASM33773v1	Natronorubrum sulfidifaciens JCM 14089	euryarchaeotes	3330	121	3.63363	4	4	21	0.0330579	0.0330579	0.173554
GCF_014647155.1_ASM1464715v1	Halarchaeum nitratireducens	euryarchaeotes	3118	121	3.88069	3	8	13	0.0247934	0.0661157	0.107438
GCF_014647475.1_ASM1464747v1	Halocalculus aciditolerans	euryarchaeotes	3393	121	3.56617	5	8	13	0.0413223	0.0661157	0.107438
GCF_900215575.1_IMG-taxon_2728369221_annotated_assembly	Natronoarchaeum philippinense	euryarchaeotes	3224	121	3.7531	4	7	21	0.0330579	0.0578512	0.173554
GCF_000336875.1_ASM33687v1	Halorubrum californiensis DSM 19288	euryarchaeotes	3405	122	3.58297	4	7	15	0.0327869	0.057377	0.122951
GCF_000470655.1_HATI1	Halorhabdus tiamatea SARL4B	euryarchaeotes	3013	122	4.04912	4	5	15	0.0327869	0.0409836	0.122951
GCF_002952775.1_ASM295277v1	Halalkaliarchaeum desulfuricum	euryarchaeotes	3198	123	3.84615	5	4	19	0.0406504	0.0325203	0.154472
GCF_900109695.1_IMG-taxon_2639762639_annotated_assembly	Haloferax larsenii	euryarchaeotes	3823	123	3.21737	5	6	19	0.0406504	0.0487805	0.154472
GCF_900113245.1_IMG-taxon_2617270917_annotated_assembly	Halopelagius inordinatus	euryarchaeotes	3544	123	3.47065	5	3	18	0.0406504	0.0243902	0.146341
GCF_001488575.1_Halobacterium_hubeiense_JI20-1	Halobacterium hubeiense	euryarchaeotes	3232	124	3.83663	3	4	19	0.0241935	0.0322581	0.153226
GCF_002727125.1_ASM272712v1	Halorubrum persicum	euryarchaeotes	3348	124	3.7037	3	4	16	0.0241935	0.0322581	0.129032
GCF_009176545.1_ASM917654v1	Salinigranum salinum	euryarchaeotes	4370	124	2.83753	3	5	20	0.0241935	0.0403226	0.16129
GCF_900108095.1_IMG-taxon_2617270925_annotated_assembly	Natronorubrum sediminis	euryarchaeotes	3530	124	3.51275	5	5	23	0.0403226	0.0403226	0.185484
GCF_000334895.1_ASM33489v1	Halococcus agarilyticus	euryarchaeotes	3309	125	3.77758	4	7	21	0.032	0.056	0.168
GCF_000427685.1_ASM42768v1	Haloplanus natans DSM 17983	euryarchaeotes	3768	125	3.31741	4	5	23	0.032	0.04	0.184
GCF_004143485.2_ASM414348v2	Halorussus amylolyticus	euryarchaeotes	3701	125	3.37747	2	8	22	0.016	0.064	0.176
GCF_007655485.1_ASM765548v1	Halobellus captivus	euryarchaeotes	3160	125	3.9557	3	5	14	0.024	0.04	0.112
GCF_004799665.1_ASM479966v1	Halapricum salinum	euryarchaeotes	3369	126	3.73998	5	5	28	0.0396825	0.0396825	0.222222
GCF_000007345.1_ASM734v1	Methanosarcina acetivorans C2A	euryarchaeotes	4388	127	2.89426	7	1	12	0.0551181	0.00787402	0.0944882
GCF_001280455.1_ASM128045v1	Halorubrum tropicale	euryarchaeotes	3510	127	3.61823	3	5	13	0.023622	0.0393701	0.102362
GCF_900103715.1_IMG-taxon_2617270902_annotated_assembly	Halogranum gelatinilyticum	euryarchaeotes	3713	127	3.42041	5	9	17	0.0393701	0.0708661	0.133858
GCF_900188075.1_IMG-taxon_2724679704_annotated_assembly	Halorubrum chaoviator	euryarchaeotes	3482	127	3.64733	4	6	14	0.0314961	0.0472441	0.110236
GCF_900880625.1_WSM64	Halorhabdus rudnickae	euryarchaeotes	3215	127	3.95023	2	5	18	0.015748	0.0393701	0.141732
GCF_003430825.1_ASM343082v1	Natrarchaeobaculum sulfurireducens	euryarchaeotes	3552	128	3.6036	4	2	18	0.03125	0.015625	0.140625
GCF_900103505.1_IMG-taxon_2651870127_annotated_assembly	Haloarchaeobius iranensis	euryarchaeotes	3737	128	3.42521	4	5	23	0.03125	0.0390625	0.179688
GCF_900115785.1_IMG-taxon_2617270895_annotated_assembly	Halogeometricum limi	euryarchaeotes	3578	128	3.57742	5	3	17	0.0390625	0.0234375	0.132812
GCF_000337475.1_ASM33747v1	Haloterrigena limicola JCM 13563	euryarchaeotes	3373	129	3.82449	8	5	24	0.0620155	0.0387597	0.186047
GCF_000337895.1_ASM33789v1	Halobiforma nitratireducens JCM 10879	euryarchaeotes	3313	129	3.89375	4	6	25	0.0310078	0.0465116	0.193798
GCF_007004735.1_ASM700473v1	Salinigranum halophilum	euryarchaeotes	4053	129	3.18283	3	5	25	0.0232558	0.0387597	0.193798
GCF_004126515.1_ASM412651v1	Halorubrum ezzemoulense	euryarchaeotes	3464	130	3.75289	4	6	14	0.0307692	0.0461538	0.107692
GCF_014647095.1_ASM1464709v1	Haloarcula salaria	euryarchaeotes	3719	130	3.49556	4	0	18	0.0307692	0	0.138462
GCF_900107195.1_IMG-taxon_2617270777_annotated_assembly	Halobellus clavatus	euryarchaeotes	3585	130	3.62622	3	6	19	0.0230769	0.0461538	0.146154
GCF_000379085.1_ASM37908v1	Halomicrobium katesii DSM 19301	euryarchaeotes	3432	131	3.81702	6	0	22	0.0458015	0	0.167939
GCF_000230715.2_ASM23071v3	Natronobacterium gregoryi SP2	euryarchaeotes	3511	132	3.75961	6	7	25	0.0454545	0.0530303	0.189394
GCF_004765785.1_ASM476578v1	Halorussus ruber	euryarchaeotes	4154	132	3.17766	5	3	18	0.0378788	0.0227273	0.136364
GCF_009762275.1_ASM976227v1	Haloplanus rallus	euryarchaeotes	3539	132	3.72987	5	5	22	0.0378788	0.0378788	0.166667
GCF_004114995.1_ASM411499v1	Halorubrum amylolyticum	euryarchaeotes	3388	133	3.92562	4	6	14	0.0300752	0.0451128	0.105263
GCF_000336915.1_ASM33691v1	Halococcus saccharolyticus DSM 5350	euryarchaeotes	3391	134	3.95164	3	8	18	0.0223881	0.0597015	0.134328
GCF_001469865.1_ASM146986v1	Haloferax profundi	euryarchaeotes	3796	134	3.53003	3	5	17	0.0223881	0.0373134	0.126866
GCF_003439925.1_ASM343992v1	Haloprofundus halophilus	euryarchaeotes	3428	134	3.90898	4	5	19	0.0298507	0.0373134	0.141791
GCF_003841485.1_ASM384148v1	Natrarchaeobius halalkaliphilus	euryarchaeotes	3319	135	4.06749	5	6	17	0.037037	0.0444444	0.125926
GCF_005890195.1_ASM589019v1	Natrinema pallidum	euryarchaeotes	3647	135	3.70167	5	5	26	0.037037	0.037037	0.192593
GCF_000731985.1_ASM73198v1	Natrinema altunense	euryarchaeotes	3636	136	3.74037	5	4	25	0.0367647	0.0294118	0.183824
GCF_900109065.1_IMG-taxon_2693429898_annotated_assembly	Halohasta litchfieldiae	euryarchaeotes	3259	136	4.17306	5	4	26	0.0367647	0.0294118	0.191176
GCF_000739575.1_ASM73957v1	Halobellus rufus	euryarchaeotes	3625	137	3.77931	2	2	17	0.0145985	0.0145985	0.124088
GCF_900108165.1_IMG-taxon_2619618869_annotated_assembly	Halobellus limi	euryarchaeotes	3594	137	3.81191	2	6	21	0.0145985	0.0437956	0.153285
GCF_000336935.1_ASM33693v1	Halococcus salifodinae DSM 8989	euryarchaeotes	3877	138	3.55945	4	6	21	0.0289855	0.0434783	0.152174
GCF_002156705.1_ASM215670v1	Natrarchaeobaculum aegyptiacum	euryarchaeotes	3634	138	3.79747	7	5	25	0.0507246	0.0362319	0.181159
GCF_009791395.1_ASM979139v1	Halomarina oriensis	euryarchaeotes	4073	138	3.38817	5	4	22	0.0362319	0.0289855	0.15942
GCF_009900715.1_ASM990071v1	Halococcus salsus	euryarchaeotes	3453	138	3.99652	6	4	14	0.0434783	0.0289855	0.101449
GCF_900114435.1_IMG-taxon_2667527389_annotated_assembly	Halomicrobium zhouii	euryarchaeotes	4026	138	3.42772	3	6	29	0.0217391	0.0434783	0.210145
GCF_900156445.1_IMG-taxon_2681812915_annotated_assembly	Haloterrigena daqingensis	euryarchaeotes	3647	138	3.78393	5	5	28	0.0362319	0.0362319	0.202899
GCF_000336715.1_ASM33671v1	Halococcus thailandensis JCM 13552	euryarchaeotes	3847	139	3.61321	4	4	19	0.028777	0.028777	0.136691
GCF_016065055.1_ASM1606505v1	Halosimplex litoreum	euryarchaeotes	4010	139	3.46633	4	4	28	0.028777	0.028777	0.201439
GCF_000723845.1_PRJEB5511_assembly_1	Haloferax prahovense	euryarchaeotes	3794	141	3.71639	5	10	16	0.035461	0.070922	0.113475
GCF_002844335.1_ASM284433v1	Haloarcula taiwanensis	euryarchaeotes	3679	141	3.83256	4	4	25	0.0283688	0.0283688	0.177305
GCF_900102305.1_IMG-taxon_2651870125_annotated_assembly	Halorientalis regularis	euryarchaeotes	4044	141	3.48665	6	5	18	0.0425532	0.035461	0.12766
GCF_000455365.1_HdjelfamassiliensisIIH2	Halopiger djelfimassiliensis	euryarchaeotes	3604	142	3.94007	4	6	19	0.028169	0.0422535	0.133803
GCF_000223905.1_ASM22390v1	Haloarcula hispanica ATCC 33960	euryarchaeotes	3779	143	3.78407	4	7	22	0.027972	0.048951	0.153846
GCF_000336755.1_ASM33675v1	Haloferax elongans ATCC BAA-1513	euryarchaeotes	3809	143	3.75427	6	6	23	0.041958	0.041958	0.160839
GCF_003697815.1_ASM369781v1	Halalkalicoccus subterraneus	euryarchaeotes	3648	143	3.91996	3	6	18	0.020979	0.041958	0.125874
GCF_000336675.1_ASM33667v1	Halococcus hamelinensis 100A6	euryarchaeotes	3381	144	4.25909	3	6	22	0.0208333	0.0416667	0.152778
GCF_000337575.1_ASM33757v1	Natrialba hulunbeirensis JCM 10989	euryarchaeotes	3740	144	3.85027	3	5	18	0.0208333	0.0347222	0.125
GCF_014647235.1_ASM1464723v1	Halomicroarcula pellucida	euryarchaeotes	3966	144	3.63086	4	5	32	0.0277778	0.0347222	0.222222
GCF_000336795.1_ASM33679v1	Haloferax lucentense DSM 14919	euryarchaeotes	3577	145	4.05368	5	9	19	0.0344828	0.062069	0.131034
GCF_000337135.1_ASM33713v1	Natrialba chahannaoensis JCM 10990	euryarchaeotes	3816	145	3.79979	5	5	22	0.0344828	0.0344828	0.151724
GCF_000172995.2_ASM17299v2	Halogeometricum borinquense DSM 11551	euryarchaeotes	3785	146	3.85733	5	6	19	0.0342466	0.0410959	0.130137
GCF_001469955.1_ASM146995v1	Haloprofundus marisrubri	euryarchaeotes	3914	146	3.7302	7	8	14	0.0479452	0.0547945	0.0958904
GCF_003675855.1_ASM367585v1	Halostella salina	euryarchaeotes	3751	146	3.8923	4	5	27	0.0273973	0.0342466	0.184932
GCF_014647415.1_ASM1464741v1	Haloarcula sebkhae	euryarchaeotes	4069	146	3.58811	4	6	22	0.0273973	0.0410959	0.150685
GCF_900106715.1_IMG-taxon_2693429892_annotated_assembly	Haloarcula vallismortis	euryarchaeotes	3867	146	3.77554	5	5	26	0.0342466	0.0342466	0.178082
GCF_003369835.1_ASM336983v1	Halorussus rarus	euryarchaeotes	4271	147	3.44182	4	5	21	0.0272109	0.0340136	0.142857
GCF_014635105.1_ASM1463510v1	Haloferax sulfurifontis	euryarchaeotes	3828	147	3.84013	4	4	17	0.0272109	0.0272109	0.115646
GCF_900156475.1_IMG-taxon_2681812919_annotated_assembly	Natronorubrum thiooxidans	euryarchaeotes	3960	147	3.71212	6	4	27	0.0408163	0.0272109	0.183673
GCF_000337795.1_ASM33779v1	Haloferax denitrificans ATCC 35960	euryarchaeotes	3726	148	3.97209	4	6	21	0.027027	0.0405405	0.141892
GCF_010692905.1_ASM1069290v1	Haloferax alexandrinus	euryarchaeotes	3641	148	4.06482	5	7	20	0.0337838	0.0472973	0.135135
GCF_012726155.1_ASM1272615v1	Haloarcula marismortui ATCC 43049	euryarchaeotes	3881	148	3.81345	4	5	25	0.027027	0.0337838	0.168919
GCF_900100875.1_IMG-taxon_2671180169_annotated_assembly	Halopelagius longus	euryarchaeotes	3746	148	3.95088	6	9	21	0.0405405	0.0608108	0.141892
GCF_000337175.1_ASM33717v1	Natrinema gari JCM 14663	euryarchaeotes	3817	149	3.90359	3	3	26	0.0201342	0.0201342	0.174497
GCF_000710615.1_HAPD43.1	Haladaptatus cibarius D43	euryarchaeotes	3944	149	3.77789	1	7	26	0.00671141	0.0469799	0.174497
GCF_004217335.1_ASM421733v1	Haloterrigena hispanica	euryarchaeotes	3853	149	3.86712	9	6	26	0.0604027	0.0402685	0.174497
GCF_000025625.1_ASM2562v1	Natrialba magadii ATCC 43099	euryarchaeotes	4072	150	3.68369	4	5	25	0.0266667	0.0333333	0.166667
GCF_000196895.1_ASM19689v1	Halalkalicoccus jeotgali B3	euryarchaeotes	3656	150	4.10284	3	6	19	0.02	0.04	0.126667
GCF_004799645.1_ASM479964v1	Natronorubrum bangense	euryarchaeotes	3767	150	3.98195	3	2	29	0.02	0.0133333	0.193333
GCF_001190965.1_ASM119096v1	Haloferax gibbonsii	euryarchaeotes	3817	151	3.95599	5	8	17	0.0331126	0.0529801	0.112583
GCF_900112175.1_IMG-taxon_2617270920_annotated_assembly	Halogeometricum rufum	euryarchaeotes	4138	152	3.67327	3	0	22	0.0197368	0	0.144737
GCF_000336615.1_ASM33661v1	Haloarcula amylolytica JCM 13557	euryarchaeotes	4079	153	3.75092	4	7	31	0.0261438	0.0457516	0.202614
GCF_000337115.1_ASM33711v1	Haloterrigena thermotolerans DSM 11552	euryarchaeotes	3769	153	4.05943	4	3	24	0.0261438	0.0196078	0.156863
GCF_005406325.1_ASM540632v1	Haloferax mediterranei ATCC 33500	euryarchaeotes	3773	153	4.05513	4	7	17	0.0261438	0.0457516	0.111111
GCF_000025685.1_ASM2568v1	Haloferax volcanii DS2	euryarchaeotes	3851	154	3.99896	5	7	14	0.0324675	0.0454545	0.0909091
GCF_000455345.1_Halgo	Halopiger goleimassiliensis	euryarchaeotes	3762	154	4.09357	5	4	25	0.0324675	0.025974	0.162338
GCF_000337455.1_ASM33745v1	Halosimplex carlsbadense 2-9-1	euryarchaeotes	4468	155	3.46911	4	5	28	0.0258065	0.0322581	0.180645
GCF_001368915.1_PRJEB5949_assembly_1	Haloferax massiliensis	euryarchaeotes	3779	156	4.12808	3	4	18	0.0192308	0.025641	0.115385
GCF_001953745.1_ASM195374v1	Haloterrigena saccharevitans	euryarchaeotes	3795	156	4.11067	5	3	29	0.0320513	0.0192308	0.185897
GCF_002177135.1_ASM217713v1	Natronolimnobius baerhuensis	euryarchaeotes	3736	156	4.17559	4	6	26	0.025641	0.0384615	0.166667
GCF_002494345.1_ASM249434v1	Natrinema ejinorense	euryarchaeotes	4240	156	3.67925	4	3	29	0.025641	0.0192308	0.185897
GCF_004785955.1_ASM478595v1	Halostella litorea	euryarchaeotes	3813	156	4.09127	5	6	30	0.0320513	0.0384615	0.192308
GCF_010119195.1_ASM1011919v1	Halomicroarcula salina	euryarchaeotes	3750	156	4.16	3	4	30	0.0192308	0.025641	0.192308
GCF_010119205.1_ASM1011920v1	Halomicroarcula limicola	euryarchaeotes	3858	156	4.04355	3	7	31	0.0192308	0.0448718	0.198718
GCF_003634715.1_ASM363471v1	Haloarcula quadrata	euryarchaeotes	4152	157	3.78131	4	5	28	0.0254777	0.0318471	0.178344
GCF_900116205.1_IMG-taxon_2639762563_annotated_assembly	Halostagnicola kamekurae	euryarchaeotes	3865	157	4.0621	4	6	22	0.0254777	0.0382166	0.140127
GCF_000337095.1_ASM33709v1	Halogeometricum pallidum JCM 14848	euryarchaeotes	4166	158	3.79261	6	3	26	0.0379747	0.0189873	0.164557
GCF_900104065.1_IMG-taxon_2636416047_annotated_assembly	Natronobacterium texcoconense	euryarchaeotes	3977	158	3.97284	4	4	30	0.0253165	0.0253165	0.189873
GCF_008245225.1_ASM824522v1	Natrialba swarupiae	euryarchaeotes	3883	159	4.09477	5	4	24	0.0314465	0.0251572	0.150943
GCF_000226975.2_ASM22697v3	Halobiforma lacisalsi AJ5	euryarchaeotes	4099	160	3.90339	6	7	37	0.0375	0.04375	0.23125
GCF_000710605.1_HTGA29.1	Haloterrigena jeotgali A29	euryarchaeotes	4123	160	3.88067	5	5	25	0.03125	0.03125	0.15625
GCF_001469875.2_ASM146987v2	Haloferax marisrubri	euryarchaeotes	3804	160	4.2061	5	7	23	0.03125	0.04375	0.14375
GCF_000336635.1_ASM33663v1	Haloarcula japonica DSM 6131	euryarchaeotes	4116	161	3.91156	5	7	23	0.0310559	0.0434783	0.142857
GCF_900110455.1_IMG-taxon_2671180170_annotated_assembly	Halopiger salifodinae	euryarchaeotes	3990	161	4.03509	5	4	30	0.0310559	0.0248447	0.186335
GCF_000755245.1_ASM75524v1	Halococcus sediminicola	euryarchaeotes	3645	162	4.44444	4	6	15	0.0246914	0.037037	0.0925926
GCF_004762015.1_ASM476201v1	Halostella pelagica	euryarchaeotes	3810	162	4.25197	5	7	28	0.0308642	0.0432099	0.17284
GCF_013415885.1_ASM1341588v1	Halosimplex rubrum	euryarchaeotes	4307	162	3.76132	4	7	31	0.0246914	0.0432099	0.191358
GCF_000328685.1_ASM32868v1	Natronococcus occultus SP4	euryarchaeotes	4140	163	3.9372	4	7	31	0.0245399	0.0429448	0.190184
GCF_004765815.2_ASM476581v2	Halorussus salinus	euryarchaeotes	4610	163	3.53579	3	6	28	0.0184049	0.0368098	0.171779
GCF_000383975.1_ASM38397v1	Natronorubrum tibetense GA33	euryarchaeotes	4634	164	3.53906	5	4	24	0.0304878	0.0243902	0.146341
GCF_000337195.1_ASM33719v1	Natrinema versiforme JCM 10478	euryarchaeotes	4024	167	4.1501	5	7	26	0.0299401	0.0419162	0.155689
GCF_009392895.1_ASM939289v1	Natronorubrum aibiense	euryarchaeotes	4032	168	4.16667	4	4	28	0.0238095	0.0238095	0.166667
GCF_000011085.1_ASM1108v1	Haloarcula marismortui ATCC 43049	euryarchaeotes	4197	169	4.02669	5	5	29	0.0295858	0.0295858	0.171598
GCF_000230735.2_ASM23073v3	Natrinema pellirubrum DSM 15624	euryarchaeotes	4028	169	4.19563	5	5	23	0.0295858	0.0295858	0.136095
GCF_900100335.1_IMG-taxon_2636416021_annotated_assembly	Natronorubrum texcoconense	euryarchaeotes	4382	171	3.90233	3	4	28	0.0175439	0.0233918	0.163743
GCF_900114455.1_IMG-taxon_2619618990_annotated_assembly	Halogranum rubrum	euryarchaeotes	4439	171	3.85222	4	6	29	0.0233918	0.0350877	0.169591
GCF_013415905.1_ASM1341590v1	Halosimplex pelagicum	euryarchaeotes	4954	172	3.47194	5	6	37	0.0290698	0.0348837	0.215116
GCF_000283335.1_162.HSB1.1	Halogranum salarium B-1	euryarchaeotes	4370	173	3.95881	5	6	33	0.0289017	0.0346821	0.190751
GCF_000337275.1_ASM33727v1	Haloarcula sinaiiensis ATCC 33800	euryarchaeotes	4290	173	4.03263	5	5	34	0.0289017	0.0289017	0.196532
GCF_000337495.1_ASM33749v1	Haloterrigena salina JCM 13891	euryarchaeotes	4392	173	3.93898	6	6	33	0.0346821	0.0346821	0.190751
GCF_900110865.1_IMG-taxon_2639762573_annotated_assembly	Natrinema salaciae	euryarchaeotes	4602	173	3.75924	4	2	26	0.0231214	0.0115607	0.150289
GCF_000217715.1_ASM21771v1	Halopiger xanaduensis SH-6	euryarchaeotes	4124	174	4.2192	5	7	23	0.0287356	0.0402299	0.132184
GCF_000337215.1_ASM33721v1	Natronolimnohabitans innermongolicus JCM 12255	euryarchaeotes	4263	174	4.08163	6	4	26	0.0344828	0.0229885	0.149425
GCF_000337755.1_ASM33775v1	Haloarcula californiae ATCC 33799	euryarchaeotes	4270	175	4.09836	5	6	29	0.0285714	0.0342857	0.165714
GCF_000337555.1_ASM33755v1	Natrialba asiatica DSM 12278	euryarchaeotes	4049	177	4.37145	5	4	23	0.0282486	0.0225989	0.129944
GCF_001593955.1_ASM159395v1	Halalkalicoccus paucihalophilus	euryarchaeotes	3829	178	4.64873	4	6	22	0.0224719	0.0337079	0.123596
GCF_900112205.1_IMG-taxon_2693429869_annotated_assembly	Halobiforma haloterrestris	euryarchaeotes	4184	178	4.2543	5	7	42	0.0280899	0.0393258	0.235955
GCF_900156425.1_IMG-taxon_2681812914_annotated_assembly	Haladaptatus litoreus	euryarchaeotes	4629	180	3.88853	4	6	28	0.0222222	0.0333333	0.155556
GCF_900142335.1_IMG-taxon_2698536698_annotated_assembly	Haladaptatus paucihalophilus DX253	euryarchaeotes	4252	181	4.25682	2	4	31	0.0110497	0.0220994	0.171271
GCF_000517625.1_ASM51762v1	Halostagnicola larsenii XH-48	euryarchaeotes	3818	183	4.79309	3	6	31	0.0163934	0.0327869	0.169399
GCF_002906575.1_ASM290657v1	Salinigranum rubrum	euryarchaeotes	4571	183	4.0035	4	7	25	0.0218579	0.0382514	0.136612
GCF_000337675.1_ASM33767v1	Natronococcus amylolyticus DSM 10524	euryarchaeotes	4227	184	4.35297	6	5	29	0.0326087	0.0271739	0.157609
GCF_003841505.1_ASM384150v1	Natrarchaeobius chitinivorans	euryarchaeotes	4192	184	4.38931	3	5	32	0.0163043	0.0271739	0.173913
GCF_000337595.1_ASM33759v1	Natrialba taiwanensis DSM 12281	euryarchaeotes	4182	186	4.44763	4	5	23	0.0215054	0.0268817	0.123656
GCF_000337535.1_ASM33753v1	Natrialba aegyptia DSM 13077	euryarchaeotes	4227	190	4.49491	4	5	20	0.0210526	0.0263158	0.105263
GCF_900110215.1_IMG-taxon_2654588107_annotated_assembly	Halorientalis persicus	euryarchaeotes	4864	191	3.92681	6	2	28	0.0314136	0.0104712	0.146597
GCF_000337695.1_ASM33769v1	Natronococcus jeotgali DSM 18795	euryarchaeotes	4235	195	4.60449	3	7	40	0.0153846	0.0358974	0.205128
GCF_003977755.1_ASM397775v1	Haloterrigena salifodinae	euryarchaeotes	4594	196	4.26643	6	6	34	0.0306122	0.0306122	0.173469
GCF_003610195.1_ASM361019v1	Halopiger aswanensis	euryarchaeotes	4514	198	4.38635	5	0	26	0.0252525	0	0.131313
GCF_002844195.1_ASM284419v1	Halegenticoccus soli	euryarchaeotes	4370	211	4.82838	6	7	32	0.028436	0.0331754	0.151659
GCF_900110465.1_IMG-taxon_2617270928_annotated_assembly	Halogranum amylolyticum	euryarchaeotes	4891	218	4.45717	5	6	32	0.0229358	0.0275229	0.146789
GCF_000025325.1_ASM2532v1	Haloterrigena turkmenica DSM 5511	euryarchaeotes	4988	222	4.45068	5	5	43	0.0225225	0.0225225	0.193694

## Sheet: Bacteria
#Predictions of TFs in bacterial genomes. Columns are as follow: Genome ID, Organism name, phylum, total of proteins, total of TFs, Proportion of TFs
# TFs with enzymatic activity, TFs with virulence role, TFs with disorder regions, Proportion of TFs with enzymatic activity, Proportion of TFs with virulence role
# Proportion of TFs with disorder regions
Genomes	Organism	Division	Proteins	TFs	TF_proportion	enzymes	virulence	iupred	Enzymes_proportion	Virulence_proportions	iupred_proportions
GCF_000005825.2_ASM582v2	Bacillus pseudofirmus OF4	firmicutes	4118	219	5.31812	14	15	36	0.0639269	0.0684932	0.164384
GCF_000005845.2_ASM584v2	Escherichia coli str. K-12 substr. MG1655]	g-proteobacteria	4242	328	7.7322	10	29	45	0.0304878	0.0884146	0.137195
GCF_000006685.1_ASM668v1	Chlamydia muridarum str. Nigg	chlamydias	894	13	1.45414	2	2	3	0.153846	0.153846	0.230769
GCF_000006765.1_ASM676v1	Pseudomonas aeruginosa PAO1]	g-proteobacteria	5572	465	8.3453	11	20	79	0.0236559	0.0430108	0.169892
GCF_000006925.2_ASM692v2	Shigella flexneri 2a str. 301]	g-proteobacteria	4313	270	6.26014	7	20	44	0.0259259	0.0740741	0.162963
GCF_000006945.2_ASM694v2	Salmonella enterica subsp. enterica serovar Typhimurium str. LT2]	g-proteobacteria	4548	346	7.60774	12	31	41	0.0346821	0.0895954	0.118497
GCF_000006985.1_ASM698v1	Chlorobaculum tepidum TLS	green sulfur bacteria	1948	43	2.20739	8	4	9	0.186047	0.0930233	0.209302
GCF_000007025.1_ASM702v1	Rickettsia conorii str. Malish 7	a-proteobacteria	1249	32	2.56205	4	3	9	0.125	0.09375	0.28125
GCF_000007085.1_ASM708v1	Caldanaerobacter subterraneus subsp. tengcongensis MB4	firmicutes	2443	138	5.64879	12	12	33	0.0869565	0.0869565	0.23913
GCF_000007105.1_ASM710v1	Zymomonas mobilis subsp. mobilis ZM4 = ATCC 31821	a-proteobacteria	1728	74	4.28241	5	16	14	0.0675676	0.216216	0.189189
GCF_000007125.1_ASM712v1	Brucella melitensis bv. 1 str. 16M	a-proteobacteria	2909	194	6.66896	11	14	32	0.056701	0.0721649	0.164948
GCF_000007205.1_ASM720v1	Chlamydia pneumoniae TW-183	chlamydias	1028	13	1.26459	2	3	2	0.153846	0.230769	0.153846
GCF_000007245.1_ASM724v1	Xylella fastidiosa Temecula1	g-proteobacteria	2069	74	3.57661	5	8	14	0.0675676	0.108108	0.189189
GCF_000007485.1_ASM748v1	Tropheryma whipplei str. Twist	high GC Gram+	835	19	2.27545	3	2	4	0.157895	0.105263	0.210526
GCF_000007505.1_ASM750v1	Brucella suis 1330	a-proteobacteria	2976	195	6.55242	11	13	34	0.0564103	0.0666667	0.174359
GCF_000007605.1_ASM760v1	Chlamydia caviae GPIC	chlamydias	986	14	1.41988	2	4	2	0.142857	0.285714	0.142857
GCF_000007625.1_ASM762v1	Firmicutes]	firmicutes	2728	150	5.49853	12	14	20	0.08	0.0933333	0.133333
GCF_000007705.1_ASM770v1	Chromobacterium violaceum ATCC 12472	b-proteobacteria	4309	259	6.01068	9	20	46	0.034749	0.0772201	0.177606
GCF_000007725.1_ASM772v1	Buchnera aphidicola str. Bp	Baizongia pistaciae	520	8	1.53846	0	0	2	0	0	0.25
GCF_000007745.1_ASM774v1	[Mannheimia] succiniciproducens MBEL55E	g-proteobacteria	2053	119	5.7964	9	15	18	0.0756303	0.12605	0.151261
GCF_000007765.2_ASM776v2	Coxiella burnetii RSA 493]	bacteria	1833	55	3.00055	5	5	11	0.0909091	0.0909091	0.2
GCF_000007805.1_ASM780v1	Pseudomonas syringae pv. tomato str. DC3000	g-proteobacteria	5385	358	6.6481	11	27	46	0.0307263	0.075419	0.128492
GCF_000007905.1_ASM790v1	Helicobacter hepaticus ATCC 51449	e-proteobacteria	1767	30	1.69779	3	0	7	0.1	0	0.233333
GCF_000007925.1_ASM792v1	Prochlorococcus marinus subsp. marinus str. CCMP1375	cyanobacteria	1844	27	1.46421	3	4	5	0.111111	0.148148	0.185185
GCF_000007985.2_ASM798v2	Geobacter sulfurreducens PCA	d-proteobacteria	3361	151	4.49271	12	18	25	0.0794702	0.119205	0.165563
GCF_000008185.1_ASM818v1	Treponema denticola ATCC 35405	spirochetes	2498	98	3.92314	3	10	9	0.0306122	0.102041	0.0918367
GCF_000008305.1_ASM830v1	Mesoplasma florum L1	mycoplasmas	684	27	3.94737	2	0	9	0.0740741	0	0.333333
GCF_000008325.1_ASM832v1	Methylococcus capsulatus str. Bath	g-proteobacteria	2932	92	3.13779	6	15	16	0.0652174	0.163043	0.173913
GCF_000008345.1_ASM834v1	Cutibacterium acnes KPA171202	high GC Gram+	2331	114	4.8906	8	12	20	0.0701754	0.105263	0.175439
GCF_000008365.1_ASM836v1	Mycoplasma mobile 163K	mycoplasmas	649	9	1.38675	1	0	2	0.111111	0	0.222222
GCF_000008445.1_ASM844v1	Bacillus anthracis str. 'Ames Ancestor'	firmicutes	5308	343	6.46194	14	4	59	0.0408163	0.0116618	0.172012
GCF_000008465.1_ASM846v1	Idiomarina loihiensis L2TR	g-proteobacteria	2623	145	5.52802	11	15	30	0.0758621	0.103448	0.206897
GCF_000008625.1_ASM862v1	Aquifex aeolicus VF5	aquificales	1698	51	3.00353	7	8	16	0.137255	0.156863	0.313725
GCF_000008725.1_ASM872v1	Chlamydia trachomatis D/UW-3/CX]	chlamydias	887	14	1.57835	2	1	3	0.142857	0.0714286	0.214286
GCF_000008865.2_ASM886v2	Escherichia coli O157:H7 str. Sakai]	g-proteobacteria	5155	354	6.86712	11	31	50	0.0310734	0.0875706	0.141243
GCF_000009045.1_ASM904v1	Bacillus subtilis subsp. subtilis str. 168]	firmicutes	4237	287	6.77366	13	14	61	0.0452962	0.0487805	0.212544
GCF_000009085.1_ASM908v1	Campylobacter jejuni subsp. jejuni NCTC 11168 = ATCC 700819]	e-proteobacteria	1572	34	2.16285	4	2	9	0.117647	0.0588235	0.264706
GCF_000009145.1_ASM914v1	Nitrosomonas europaea ATCC 19718	b-proteobacteria	2466	127	5.15004	5	10	10	0.0393701	0.0787402	0.0787402
GCF_000009305.1_ASM930v1	Helicobacter acinonychis str. Sheeba	e-proteobacteria	1356	13	0.958702	2	3	2	0.153846	0.230769	0.153846
GCF_000009365.1_ASM936v1	Alcanivorax borkumensis SK2	g-proteobacteria	2747	145	5.27849	7	17	30	0.0482759	0.117241	0.206897
GCF_000009625.1_ASM962v1	Mesorhizobium japonicum MAFF 303099	a-proteobacteria	7041	518	7.35691	13	13	82	0.0250965	0.0250965	0.158301
GCF_000009765.2_ASM976v2	Streptomyces avermitilis MA-4680 = NBRC 14893	high GC Gram+	7503	570	7.59696	14	15	161	0.0245614	0.0263158	0.282456
GCF_000009785.1_ASM978v1	Geobacillus kaustophilus HTA426	firmicutes	3324	179	5.38508	15	12	43	0.0837989	0.0670391	0.240223
GCF_000009805.1_ASM980v1	Nocardia farcinica IFM 10152	high GC Gram+	5884	484	8.2257	13	11	95	0.0268595	0.0227273	0.196281
GCF_000009905.1_ASM990v1	Symbiobacterium thermophilum IAM 14863	firmicutes	3194	149	4.665	13	18	38	0.0872483	0.120805	0.255034
GCF_000009945.1_ASM994v1	Chlamydia felis Fe/C-56	chlamydias	969	15	1.54799	2	4	2	0.133333	0.266667	0.133333
GCF_000009985.1_ASM998v1	Magnetospirillum magneticum AMB-1	a-proteobacteria	4531	201	4.43611	9	14	40	0.0447761	0.0696517	0.199005
GCF_000010265.1_ASM1026v1	Clostridium kluyveri NBRC 12016	firmicutes	3711	251	6.76368	13	10	37	0.0517928	0.0398406	0.14741
GCF_000010305.1_ASM1030v1	Gemmatimonas aurantiaca T-27	bacteria	3945	158	4.00507	10	18	42	0.0632911	0.113924	0.265823
GCF_000010505.1_ASM1050v1	Porphyromonas gingivalis ATCC 33277	CFB group bacteria	1835	43	2.34332	6	7	8	0.139535	0.162791	0.186047
GCF_000010525.1_ASM1052v1	Azorhizobium caulinodans ORS 571	a-proteobacteria	4769	324	6.79388	9	9	72	0.0277778	0.0277778	0.222222
GCF_000010605.1_ASM1060v1	Streptomyces griseus subsp. griseus NBRC 13350	high GC Gram+	6872	529	7.6979	14	14	156	0.026465	0.026465	0.294896
GCF_000010625.1_ASM1062v1	Microcystis aeruginosa NIES-843	cyanobacteria	4834	138	2.85478	5	9	21	0.0362319	0.0652174	0.152174
GCF_000010665.1_ASM1066v1	Desulfovibrio magneticus RS-1	d-proteobacteria	4531	174	3.84021	2	8	25	0.0114943	0.045977	0.143678
GCF_000010985.1_ASM1098v1	Deferribacter desulfuricans SSM1	bacteria	2421	86	3.55225	5	9	12	0.0581395	0.104651	0.139535
GCF_000011145.1_ASM1114v1	Bacillus halodurans C-125	firmicutes	3894	274	7.03647	14	12	50	0.0510949	0.0437956	0.182482
GCF_000011225.1_ASM1122v1	Mycoplasma penetrans HF-2	mycoplasmas	995	22	2.21106	2	0	6	0.0909091	0	0.272727
GCF_000011245.1_ASM1124v1	Oceanobacillus iheyensis HTE831	firmicutes	3462	210	6.06586	11	0	42	0.052381	0	0.2
GCF_000011305.1_ASM1130v1	Corynebacterium efficiens YS-314	high GC Gram+	2769	141	5.09209	8	9	31	0.0567376	0.0638298	0.219858
GCF_000011345.1_ASM1134v1	Thermosynechococcus elongatus BP-1	cyanobacteria	2431	51	2.0979	6	4	8	0.117647	0.0784314	0.156863
GCF_000011385.1_ASM1138v1	Gloeobacter violaceus PCC 7421	cyanobacteria	4479	182	4.06341	6	12	28	0.032967	0.0659341	0.153846
GCF_000011645.1_ASM1164v1	Bacillus licheniformis DSM 13 = ATCC 14580	firmicutes	4154	300	7.22195	14	16	51	0.0466667	0.0533333	0.17
GCF_000011965.2_ASM1196v2	Ruegeria pomeroyi DSS-3	a-proteobacteria	4342	334	7.69231	11	8	42	0.0329341	0.0239521	0.125749
GCF_000012085.2_ASM1208v2	Borrelia turicatae 91E135	spirochetes	1052	9	0.855513	0	3	1	0	0.333333	0.111111
GCF_000012305.1_ASM1230v1	Psychrobacter arcticus 273-4	g-proteobacteria	2087	84	4.02492	7	4	11	0.0833333	0.047619	0.130952
GCF_000012325.1_ASM1232v1	Colwellia psychrerythraea 34H	g-proteobacteria	4384	289	6.59215	11	17	42	0.0380623	0.0588235	0.145329
GCF_000012365.1_ASM1236v1	Burkholderia thailandensis E264	b-proteobacteria	5583	420	7.52284	12	10	103	0.0285714	0.0238095	0.245238
GCF_000012385.1_ASM1238v1	Rickettsia bellii RML369-C	a-proteobacteria	1389	49	3.52772	3	3	8	0.0612245	0.0612245	0.163265
GCF_000012405.1_ASM1240v1	Thermobifida fusca YX	high GC Gram+	3065	182	5.93801	8	15	36	0.043956	0.0824176	0.197802
GCF_000012425.1_ASM1242v1	Dechloromonas aromatica RCB	b-proteobacteria	4201	196	4.66556	5	16	24	0.0255102	0.0816327	0.122449
GCF_000012485.1_ASM1248v1	Pelodictyon luteolum DSM 273	green sulfur bacteria	2133	86	4.03188	8	12	15	0.0930233	0.139535	0.174419
GCF_000012525.1_ASM1252v1	Synechococcus elongatus PCC 7942 = FACHB-805	cyanobacteria	2692	70	2.6003	5	6	8	0.0714286	0.0857143	0.114286
GCF_000012565.1_ASM1256v1	Ehrlichia canis str. Jake	a-proteobacteria	930	22	2.36559	5	4	2	0.227273	0.181818	0.0909091
GCF_000012585.1_ASM1258v1	Chlorobium chlorochromatii CaD3	green sulfur bacteria	2038	75	3.68008	6	2	11	0.08	0.0266667	0.146667
GCF_000012605.1_ASM1260v1	Hydrogenovibrio crunogenus XCL-2	g-proteobacteria	2247	71	3.15977	6	14	11	0.084507	0.197183	0.15493
GCF_000012665.1_ASM1266v1	Desulfovibrio alaskensis G20	d-proteobacteria	3199	136	4.25133	9	21	30	0.0661765	0.154412	0.220588
GCF_000012685.1_ASM1268v1	Myxococcus xanthus DK 1622	d-proteobacteria	7175	254	3.54007	6	4	79	0.023622	0.015748	0.311024
GCF_000012725.1_ASM1272v1	Nitrobacter winogradskyi Nb-255	a-proteobacteria	2933	111	3.78452	7	11	20	0.0630631	0.0990991	0.18018
GCF_000012765.1_ASM1276v1	Mycoplasma capricolum subsp. capricolum ATCC 27343	mycoplasmas	801	19	2.37203	3	0	5	0.157895	0	0.263158
GCF_000012805.1_ASM1280v1	Nitrosococcus oceani ATCC 19707	g-proteobacteria	3112	109	3.50257	8	11	19	0.0733945	0.100917	0.174312
GCF_000012825.1_ASM1282v1	Bacteroides vulgatus ATCC 8482	CFB group bacteria	3867	151	3.90484	25	7	36	0.165563	0.0463576	0.238411
GCF_000012865.1_ASM1286v1	Carboxydothermus hydrogenoformans Z-2901	firmicutes	2426	118	4.86397	16	15	31	0.135593	0.127119	0.262712
GCF_000012885.1_ASM1288v1	Pelobacter carbinolicus DSM 2380	d-proteobacteria	3163	141	4.45779	10	19	17	0.070922	0.134752	0.120567
GCF_000012925.1_ASM1292v1	Geobacter metallireducens GS-15	d-proteobacteria	3502	142	4.05483	12	0	25	0.084507	0	0.176056
GCF_000012965.1_ASM1296v1	Sulfurimonas denitrificans DSM 1251	e-proteobacteria	2130	69	3.23944	5	4	10	0.0724638	0.057971	0.144928
GCF_000012985.1_ASM1298v1	Hahella chejuensis KCTC 2396	g-proteobacteria	6243	356	5.70239	9	20	53	0.0252809	0.0561798	0.148876
GCF_000013165.1_ASM1316v1	Neorickettsia sennetsu str. Miyayama	a-proteobacteria	743	17	2.28802	4	3	2	0.235294	0.176471	0.117647
GCF_000013285.1_ASM1328v1	Clostridium perfringens ATCC 13124	firmicutes	2815	154	5.47069	11	3	28	0.0714286	0.0194805	0.181818
GCF_000013325.1_ASM1332v1	Novosphingobium aromaticivorans DSM 12444	a-proteobacteria	3955	225	5.689	8	10	35	0.0355556	0.0444444	0.155556
GCF_000013345.1_ASM1334v1	Frankia casuarinae	high GC Gram+	4347	222	5.10697	11	5	85	0.0495495	0.0225225	0.382883
GCF_000013405.1_ASM1340v1	Syntrophus aciditrophicus SB	d-proteobacteria	2835	110	3.88007	7	15	26	0.0636364	0.136364	0.236364
GCF_000013425.1_ASM1342v1	Staphylococcus aureus subsp. aureus NCTC 8325]	firmicutes	2767	145	5.24033	8	10	18	0.0551724	0.0689655	0.124138
GCF_000013605.1_ASM1360v1	Rhodoferax ferrireducens T118	b-proteobacteria	4482	251	5.60018	9	19	40	0.0358566	0.0756972	0.159363
GCF_000013645.1_ASM1364v1	Paraburkholderia xenovorans LB400	b-proteobacteria	8317	704	8.46459	15	30	162	0.0213068	0.0426136	0.230114
GCF_000013665.1_ASM1366v1	Saccharophagus degradans 2-40	g-proteobacteria	4042	188	4.65116	7	17	26	0.037234	0.0904255	0.138298
GCF_000013705.1_ASM1370v1	Methylobacillus flagellatus KT	b-proteobacteria	2608	118	4.52454	5	6	12	0.0423729	0.0508475	0.101695
GCF_000013765.1_ASM1376v1	Shewanella denitrificans OS217	g-proteobacteria	3744	191	5.1015	11	20	35	0.0575916	0.104712	0.183246
GCF_000013885.1_ASM1388v1	Nitrobacter hamburgensis X14	a-proteobacteria	4331	161	3.71739	8	14	28	0.0496894	0.0869565	0.173913
GCF_000013905.1_ASM1390v1	Psychrobacter cryohalolentis K5	g-proteobacteria	2497	112	4.48538	7	11	21	0.0625	0.0982143	0.1875
GCF_000013985.1_ASM1398v1	Sphingopyxis alaskensis RB2256	a-proteobacteria	3197	180	5.63028	8	14	25	0.0444444	0.0777778	0.138889
GCF_000014125.1_ASM1412v1	Clostridium novyi NT	firmicutes	2263	111	4.90499	9	9	13	0.0810811	0.0810811	0.117117
GCF_000014145.1_ASM1414v1	Cytophaga hutchinsonii ATCC 33406	CFB group bacteria	3665	110	3.00136	4	13	9	0.0363636	0.118182	0.0818182
GCF_000014185.1_ASM1418v1	Rubrobacter xylanophilus DSM 9941	actinobacteria	3230	162	5.01548	6	4	43	0.037037	0.0246914	0.265432
GCF_000014265.1_ASM1426v1	Trichodesmium erythraeum IMS101	cyanobacteria	4698	66	1.40485	6	4	10	0.0909091	0.0606061	0.151515
GCF_000014425.1_ASM1442v1	Lactobacillus gasseri ATCC 33323 = JCM 1131	firmicutes	1667	102	6.11878	7	5	11	0.0686275	0.0490196	0.107843
GCF_000014505.1_ASM1450v1	Pediococcus pentosaceus ATCC 25745	firmicutes	1719	128	7.44619	5	9	22	0.0390625	0.0703125	0.171875
GCF_000014705.1_ASM1470v1	Shewanella frigidimarina NCIMB 400	g-proteobacteria	3980	229	5.75377	10	18	34	0.0436681	0.0786026	0.148472
GCF_000014725.1_ASM1472v1	Syntrophomonas wolfei subsp. wolfei str. Goettingen G311	firmicutes	2543	117	4.60087	14	9	20	0.119658	0.0769231	0.17094
GCF_000014785.1_ASM1478v1	Alkalilimnicola ehrlichii MLHE-1	g-proteobacteria	2863	122	4.26126	10	17	32	0.0819672	0.139344	0.262295
GCF_000014865.1_ASM1486v1	Magnetococcus marinus MC-1	a-proteobacteria	3589	115	3.20424	8	16	19	0.0695652	0.13913	0.165217
GCF_000014885.1_ASM1488v1	Shewanella piezotolerans WP3	g-proteobacteria	4371	264	6.03981	8	23	30	0.030303	0.0871212	0.113636
GCF_000014965.1_ASM1496v1	Syntrophobacter fumaroxidans MPOB	d-proteobacteria	3920	135	3.44388	14	11	29	0.103704	0.0814815	0.214815
GCF_000015025.1_ASM1502v1	Acidothermus cellulolyticus 11B	high GC Gram+	2137	100	4.67946	7	10	38	0.07	0.1	0.38
GCF_000015045.1_ASM1504v1	Pelobacter propionicus DSM 2379	d-proteobacteria	3703	167	4.50986	11	11	27	0.0658683	0.0658683	0.161677
GCF_000015125.1_ASM1512v1	Chlorobium phaeobacteroides DSM 266	green sulfur bacteria	2585	82	3.17215	8	8	11	0.097561	0.097561	0.134146
GCF_000015245.1_ASM1524v1	Shewanella amazonensis SB2B	g-proteobacteria	3655	210	5.74555	10	14	33	0.047619	0.0666667	0.157143
GCF_000015285.1_ASM1528v1	Psychromonas ingrahamii 37	g-proteobacteria	3708	180	4.85437	10	0	23	0.0555556	0	0.127778
GCF_000015305.1_ASM1530v1	Mycolicibacterium vanbaalenii PYR-1	high GC Gram+	5941	433	7.28834	9	10	79	0.0207852	0.0230947	0.182448
GCF_000015325.1_ASM1532v1	Acidovorax citrulli AAC00-1	b-proteobacteria	4649	278	5.97978	8	23	64	0.028777	0.0827338	0.230216
GCF_000015345.1_ASM1534v1	Dichelobacter nodosus]	bacteria	1267	39	3.07814	3	3	13	0.0769231	0.0769231	0.333333
GCF_000015445.1_ASM1544v1	Bartonella bacilliformis KC583	a-proteobacteria	1135	41	3.61233	3	6	4	0.0731707	0.146341	0.097561
GCF_000015505.1_ASM1550v1	Polaromonas naphthalenivorans CJ2	b-proteobacteria	4911	281	5.72185	8	18	51	0.0284698	0.0640569	0.181495
GCF_000015565.1_ASM1556v1	Verminephrobacter eiseniae EF01-2	b-proteobacteria	4899	296	6.04205	8	15	67	0.027027	0.0506757	0.226351
GCF_000015585.1_ASM1558v1	Halorhodospira halophila SL1	g-proteobacteria	2436	87	3.57143	6	15	19	0.0689655	0.172414	0.218391
GCF_000015725.1_ASM1572v1	Methylibium petroleiphilum PM1	b-proteobacteria	4351	241	5.53896	7	17	58	0.0290456	0.0705394	0.240664
GCF_000015985.1_ASM1598v1	Rhodobacter sphaeroides ATCC 17029	a-proteobacteria	4128	224	5.42636	8	22	38	0.0357143	0.0982143	0.169643
GCF_000016065.1_ASM1606v1	Shewanella loihica PV-4	g-proteobacteria	3887	232	5.96861	10	20	36	0.0431034	0.0862069	0.155172
GCF_000016085.1_ASM1608v1	Chlorobium phaeovibrioides DSM 265	green sulfur bacteria	1767	53	2.99943	8	9	9	0.150943	0.169811	0.169811
GCF_000016165.1_ASM1616v1	Desulfotomaculum reducens MI-1	firmicutes	3396	164	4.82921	14	16	33	0.0853659	0.097561	0.20122
GCF_000016345.1_ASM1634v1	Polynucleobacter asymbioticus QLW-P1DMWA-1	b-proteobacteria	2115	68	3.21513	7	8	10	0.102941	0.117647	0.147059
GCF_000016425.1_ASM1642v1	Salinispora tropica CNB-440	high GC Gram+	4490	289	6.43653	6	16	72	0.0207612	0.0553633	0.249135
GCF_000016545.1_ASM1654v1	Caldicellulosiruptor saccharolyticus DSM 8903	firmicutes	2536	137	5.40221	11	6	27	0.080292	0.0437956	0.19708
GCF_000016585.1_ASM1658v1	Shewanella putrefaciens CN-32	g-proteobacteria	3921	227	5.78934	8	24	21	0.0352423	0.105727	0.092511
GCF_000016645.1_ASM1664v1	Flavobacterium johnsoniae UW101	CFB group bacteria	5102	269	5.27244	11	6	47	0.0408922	0.0223048	0.174721
GCF_000016745.1_ASM1674v1	Geobacter uraniireducens Rf4	d-proteobacteria	4352	240	5.51471	8	20	36	0.0333333	0.0833333	0.15
GCF_000016765.1_ASM1676v1	Sphingomonas wittichii RW1	a-proteobacteria	5401	368	6.81355	8	12	69	0.0217391	0.0326087	0.1875
GCF_000016785.1_ASM1678v1	Thermotoga petrophila RKU-1	thermotogales	1774	63	3.5513	3	4	14	0.047619	0.0634921	0.222222
GCF_000016845.1_ASM1684v1	Brucella ovis ATCC 25840	a-proteobacteria	2800	179	6.39286	8	12	34	0.0446927	0.0670391	0.189944
GCF_000016985.1_ASM1698v1	Alkaliphilus metalliredigens QYMF	firmicutes	4555	263	5.77387	15	17	41	0.0570342	0.0646388	0.155894
GCF_000017265.1_ASM1726v1	Phenylobacterium zucineum HLK1	a-proteobacteria	4232	221	5.22212	10	11	57	0.0452489	0.0497738	0.257919
GCF_000017305.1_ASM1730v1	Kineococcus radiotolerans SRS30216 = ATCC BAA-149	high GC Gram+	4649	329	7.07679	9	15	92	0.0273556	0.0455927	0.279635
GCF_000017445.4_ASM1744v3	Rickettsia rickettsii str. Iowa	a-proteobacteria	1230	36	2.92683	4	3	7	0.111111	0.0833333	0.194444
GCF_000017545.1_ASM1754v1	Fervidobacterium nodosum Rt17-B1	thermotogales	1753	54	3.08043	8	6	8	0.148148	0.111111	0.148148
GCF_000017565.1_ASM1756v1	Parvibaculum lavamentivorans DS-1	a-proteobacteria	3608	207	5.73725	7	11	49	0.0338164	0.0531401	0.236715
GCF_000017805.1_ASM1780v1	Roseiflexus castenholzii DSM 13941	GNS bacteria	4495	143	3.18131	9	11	22	0.0629371	0.0769231	0.153846
GCF_000017865.1_ASM1786v1	Pseudothermotoga lettingae TMO	thermotogales	2060	90	4.36893	3	7	8	0.0333333	0.0777778	0.0888889
GCF_000018025.1_ASM1802v1	Shewanella sediminis HAW-EB3	g-proteobacteria	4526	287	6.34114	11	25	39	0.0383275	0.087108	0.135889
GCF_000018105.1_ASM1810v1	Acaryochloris marina MBIC11017	cyanobacteria	6962	239	3.43292	7	14	27	0.0292887	0.0585774	0.112971
GCF_000018145.1_ASM1814v1	Dinoroseobacter shibae DFL 12 = DSM 16493	a-proteobacteria	4086	215	5.26187	10	14	34	0.0465116	0.0651163	0.15814
GCF_000018205.1_ASM1820v1	Rickettsia akari str. Hartford	agent of rickettsialpox	1034	27	2.61122	3	4	7	0.111111	0.148148	0.259259
GCF_000018265.1_ASM1826v1	Salinispora arenicola CNS-205	high GC Gram+	4825	292	6.05181	9	14	64	0.0308219	0.0479452	0.219178
GCF_000018285.1_ASM1828v1	Shewanella pealeana ATCC 700345	g-proteobacteria	4191	243	5.79814	8	15	34	0.0329218	0.0617284	0.139918
GCF_000018325.1_ASM1832v1	Alkaliphilus oremlandii OhILAs	firmicutes	2930	180	6.14334	14	13	30	0.0777778	0.0722222	0.166667
GCF_000018405.1_ASM1840v1	Desulfococcus oleovorans Hxd3	d-proteobacteria	3301	133	4.02908	5	20	34	0.037594	0.150376	0.255639
GCF_000018525.1_ASM1852v1	Brucella canis ATCC 23365	a-proteobacteria	2966	195	6.57451	11	0	34	0.0564103	0	0.174359
GCF_000018605.1_ASM1860v1	Petrotoga mobilis SJ95	bacteria	1969	66	3.35196	9	5	8	0.136364	0.0757576	0.121212
GCF_000018685.1_ASM1868v1	Lachnoclostridium phytofermentans ISDg	firmicutes	3966	297	7.48865	8	10	47	0.026936	0.03367	0.158249
GCF_000018785.1_ASM1878v1	Acholeplasma laidlawii PG-8A	mycoplasmas	1384	52	3.75723	3	6	5	0.0576923	0.115385	0.0961538
GCF_000018845.1_ASM1884v1	Methylorubrum extorquens PA1	a-proteobacteria	4836	234	4.83871	11	19	53	0.0470085	0.0811966	0.226496
GCF_000018885.1_ASM1888v1	Renibacterium salmoninarum ATCC 33209	high GC Gram+	2602	185	7.10992	6	11	30	0.0324324	0.0594595	0.162162
GCF_000018945.1_ASM1894v1	Thermotoga neapolitana DSM 4359	thermotogales	1833	65	3.5461	3	4	12	0.0461538	0.0615385	0.184615
GCF_000019165.1_ASM1916v1	Heliobacterium modesticaldum Ice1	firmicutes	2606	101	3.87567	12	7	22	0.118812	0.0693069	0.217822
GCF_000019185.1_ASM1918v1	Shewanella halifaxensis HAW-EB4	g-proteobacteria	4292	245	5.70829	9	22	35	0.0367347	0.0897959	0.142857
GCF_000019205.1_ASM1920v1	Campylobacter lari RM2100	e-proteobacteria	1549	32	2.06585	2	0	7	0.0625	0	0.21875
GCF_000019225.1_ASM1922v1	Cellvibrio japonicus Ueda107	g-proteobacteria	3573	170	4.75791	9	3	28	0.0529412	0.0176471	0.164706
GCF_000019245.4_ASM1924v3	Lacticaseibacillus paracasei	firmicutes	2602	188	7.22521	9	8	20	0.0478723	0.0425532	0.106383
GCF_000019345.1_ASM1934v1	Ureaplasma parvum serovar 3 str. ATCC 27815	mycoplasmas	598	9	1.50502	0	0	0	0	0	0
GCF_000019525.1_ASM1952v1	Shewanella woodyi ATCC 51908	g-proteobacteria	4855	296	6.09681	14	0	48	0.0472973	0	0.162162
GCF_000019665.1_ASM1966v1	Methylacidiphilum infernorum V4	verrucomicrobia	2022	52	2.57171	7	12	6	0.134615	0.230769	0.115385
GCF_000019705.1_ASM1970v1	Borrelia recurrentis A1	spirochetes	1011	9	0.890208	0	4	1	0	0.444444	0.111111
GCF_000019725.1_ASM1972v1	Methylobacterium radiotolerans JCM 2831	a-proteobacteria	6358	332	5.22177	7	23	64	0.0210843	0.0692771	0.192771
GCF_000019785.1_ASM1978v1	Leptothrix cholodnii SP-6	b-proteobacteria	4332	256	5.90951	10	22	53	0.0390625	0.0859375	0.207031
GCF_000019845.1_ASM1984v1	Beijerinckia indica subsp. indica ATCC 9039	a-proteobacteria	3768	240	6.36943	7	22	37	0.0291667	0.0916667	0.154167
GCF_000019905.1_ASM1990v1	Exiguobacterium sibiricum 255-15	firmicutes	2992	183	6.11631	11	10	21	0.0601093	0.0546448	0.114754
GCF_000019965.1_ASM1996v1	Opitutus terrae PB90-1	verrucomicrobia	4562	186	4.07716	6	16	35	0.0322581	0.0860215	0.188172
GCF_000020005.1_ASM2000v1	Natranaerobius thermophilus JW/NM-WN-LF	firmicutes	2884	124	4.29958	13	13	38	0.104839	0.104839	0.306452
GCF_000020025.1_ASM2002v1	Nostoc punctiforme PCC 73102	cyanobacteria	6982	194	2.77857	9	7	26	0.0463918	0.0360825	0.134021
GCF_000020045.1_ASM2004v1	Paraburkholderia phymatum STM815	b-proteobacteria	7381	621	8.41349	14	17	150	0.0225443	0.0273752	0.241546
GCF_000020125.1_ASM2012v1	Paraburkholderia phytofirmans PsJN	b-proteobacteria	7136	634	8.88453	13	23	146	0.0205047	0.0362776	0.230284
GCF_000020145.1_ASM2014v1	Elusimicrobium minutum Pei191	bacteria	1507	35	2.3225	4	1	5	0.114286	0.0285714	0.142857
GCF_000020305.1_ASM2030v1	Anaplasma marginale str. Florida	a-proteobacteria	905	19	2.09945	5	3	3	0.263158	0.157895	0.157895
GCF_000020365.1_ASM2036v1	Desulfobacterium autotrophicum HRM2	d-proteobacteria	4674	207	4.42875	9	23	29	0.0434783	0.111111	0.140097
GCF_000020385.1_ASM2038v1	Geobacter lovleyi SZ	d-proteobacteria	3623	167	4.60944	9	27	29	0.0538922	0.161677	0.173653
GCF_000020465.1_ASM2046v1	Chlorobium limicola DSM 245	green sulfur bacteria	2390	82	3.43096	6	10	17	0.0731707	0.121951	0.207317
GCF_000020485.1_ASM2048v1	Halothermothrix orenii H 168	firmicutes	2363	131	5.5438	12	8	19	0.0916031	0.0610687	0.145038
GCF_000020505.1_ASM2050v1	Chlorobaculum parvum NCIB 8327	green sulfur bacteria	2066	43	2.08132	7	0	8	0.162791	0	0.186047
GCF_000020525.1_ASM2052v1	Chloroherpeton thalassium ATCC 35110	green sulfur bacteria	2697	66	2.44716	8	11	9	0.121212	0.166667	0.136364
GCF_000020625.1_ASM2062v1	Prosthecochloris aestuarii DSM 271	green sulfur bacteria	2297	57	2.4815	7	9	10	0.122807	0.157895	0.175439
GCF_000020645.1_ASM2064v1	Pelodictyon phaeoclathratiforme BU-1	green sulfur bacteria	2699	115	4.26084	6	6	9	0.0521739	0.0521739	0.0782609
GCF_000020685.1_ASM2068v1	Deinococcus deserti VCD115	bacteria	3439	158	4.59436	11	11	33	0.0696203	0.0696203	0.208861
GCF_000020725.1_ASM2072v1	Geobacter bemidjiensis Bem	d-proteobacteria	3972	171	4.30514	12	28	35	0.0701754	0.163743	0.204678
GCF_000020945.1_ASM2094v1	Coprothermobacter proteolyticus DSM 5265	bacteria	1416	38	2.68362	9	6	4	0.236842	0.157895	0.105263
GCF_000020965.1_ASM2096v1	Dictyoglomus thermophilum H-6-12	bacteria	1880	73	3.88298	8	7	12	0.109589	0.0958904	0.164384
GCF_000021045.1_ASM2104v1	Azotobacter vinelandii DJ	g-proteobacteria	4657	305	6.54928	9	26	59	0.0295082	0.0852459	0.193443
GCF_000021205.1_ASM2120v1	Bacillus cereus B4264	firmicutes	5225	332	6.35407	16	9	57	0.0481928	0.0271084	0.171687
GCF_000021265.1_ASM2126v1	Ureaplasma urealyticum serovar 10 str. ATCC 33699	mycoplasmas	633	9	1.4218	0	0	0	0	0	0
GCF_000021285.1_ASM2128v1	Thermosipho africanus TCF52B	thermotogales	1887	56	2.96767	5	4	8	0.0892857	0.0714286	0.142857
GCF_000021485.1_ASM2148v1	Acidithiobacillus ferrooxidans ATCC 23270	proteobacteria	2867	134	4.67388	8	14	22	0.0597015	0.104478	0.164179
GCF_000021545.1_ASM2154v1	Sulfurihydrogenibium azorense Az-Fu1	aquificales	1666	53	3.18127	6	6	9	0.113208	0.113208	0.169811
GCF_000021565.1_ASM2156v1	Persephonella marina EX-H1	aquificales	2037	67	3.28915	9	9	15	0.134328	0.134328	0.223881
GCF_000021645.1_ASM2164v1	Dictyoglomus turgidum DSM 6724	bacteria	1811	73	4.03092	8	7	10	0.109589	0.0958904	0.136986
GCF_000021685.1_ASM2168v1	Thermomicrobium roseum DSM 5159	GNS bacteria	2549	77	3.02079	7	10	19	0.0909091	0.12987	0.246753
GCF_000021725.1_ASM2172v1	Nautilia profundicola AmH	e-proteobacteria	1710	40	2.33918	2	6	7	0.05	0.15	0.175
GCF_000021745.1_ASM2174v1	Methylocella silvestris BL2	a-proteobacteria	3831	200	5.22057	9	17	40	0.045	0.085	0.2
GCF_000021825.1_ASM2182v1	Gloeothece citriformis PCC 7424	cyanobacteria	5583	127	2.27476	7	7	20	0.0551181	0.0551181	0.15748
GCF_000021885.1_ASM2188v1	Glaesserella parasuis SH0165	g-proteobacteria	2014	112	5.56107	10	6	14	0.0892857	0.0535714	0.125
GCF_000021905.1_ASM2190v1	Desulfatibacillum aliphaticivorans	d-proteobacteria	5180	248	4.78764	10	18	48	0.0403226	0.0725806	0.193548
GCF_000021925.1_ASM2192v1	Desulfitobacterium hafniense DCB-2	firmicutes	4769	410	8.59719	16	22	55	0.0390244	0.0536585	0.134146
GCF_000021945.1_ASM2194v1	Chloroflexus aggregans DSM 9485	GNS bacteria	3683	132	3.58403	10	14	19	0.0757576	0.106061	0.143939
GCF_000021985.1_ASM2198v1	Thioalkalivibrio sulfidiphilus HL-EbGr7	g-proteobacteria	3255	156	4.79263	7	16	30	0.0448718	0.102564	0.192308
GCF_000022005.1_ASM2200v1	Caulobacter vibrioides NA1000]	a-proteobacteria	3886	223	5.73855	11	12	39	0.0493274	0.0538117	0.174888
GCF_000022065.1_ASM2206v1	Ruminiclostridium cellulolyticum H10	firmicutes	3262	165	5.05825	9	5	25	0.0545455	0.030303	0.151515
GCF_000022085.1_ASM2208v1	Methylobacterium nodulans ORS 2060	a-proteobacteria	7839	463	5.90637	10	17	102	0.0215983	0.0367171	0.220302
GCF_000022145.1_ASM2214v1	Anaeromyxobacter dehalogenans 2CP-1	d-proteobacteria	4446	181	4.07108	9	13	47	0.0497238	0.0718232	0.259669
GCF_000022185.1_ASM2218v1	Chloroflexus aurantiacus Y-400-fl	GNS bacteria	3966	147	3.70651	8	14	19	0.0544218	0.0952381	0.129252
GCF_000022265.1_ASM2226v1	Geobacter daltonii FRC-32	d-proteobacteria	3744	186	4.96795	11	23	37	0.0591398	0.123656	0.198925
GCF_000022325.1_ASM2232v1	Caldicellulosiruptor bescii DSM 6725	firmicutes	2568	133	5.17913	9	7	27	0.0676692	0.0526316	0.203008
GCF_000022525.1_ASM2252v1	Neorickettsia risticii str. Illinois	Potomac horse fever agent	759	15	1.97628	3	3	3	0.2	0.2	0.2
GCF_000022565.1_ASM2256v1	Acidobacterium capsulatum ATCC 51196	bacteria	3302	169	5.11811	10	11	42	0.0591716	0.0650888	0.248521
GCF_000022725.1_ASM2272v1	Bartonella grahamii as4aup	a-proteobacteria	1758	80	4.55063	5	7	13	0.0625	0.0875	0.1625
GCF_000022745.1_ASM2274v1	Brucella microti CCM 4915	a-proteobacteria	3018	199	6.59377	10	15	32	0.0502513	0.0753769	0.160804
GCF_000022885.2_ASM2288v2	Edwardsiella ictaluri 93-146	g-proteobacteria	3183	193	6.06346	11	24	25	0.0569948	0.124352	0.129534
GCF_000022905.1_ASM2290v1	Corynebacterium aurimucosum ATCC 700975	high GC Gram+	2515	132	5.24851	7	6	21	0.0530303	0.0454545	0.159091
GCF_000023065.1_ASM2306v1	Tolumonas auensis DSM 9187	g-proteobacteria	3135	233	7.43222	9	25	33	0.0386266	0.107296	0.141631
GCF_000023105.1_ASM2310v1	Beutenbergia cavernae DSM 12333	high GC Gram+	4177	334	7.99617	7	9	81	0.0209581	0.0269461	0.242515
GCF_000023125.1_ASM2312v1	Dyadobacter fermentans DSM 18053	CFB group bacteria	5656	325	5.74611	16	8	31	0.0492308	0.0246154	0.0953846
GCF_000023145.1_ASM2314v1	Corynebacterium kroppenstedtii DSM 44385	high GC Gram+	2015	77	3.82134	5	10	30	0.0649351	0.12987	0.38961
GCF_000023205.1_ASM2320v1	Micrococcus luteus NCTC 2665	high GC Gram+	2181	101	4.6309	7	10	29	0.0693069	0.0990099	0.287129
GCF_000023225.1_ASM2322v1	Desulfomicrobium baculatum DSM 4028	d-proteobacteria	3421	162	4.73546	9	3	40	0.0555556	0.0185185	0.246914
GCF_000023245.1_ASM2324v1	Actinosynnema mirum DSM 43827	high GC Gram+	6903	583	8.4456	12	0	104	0.0205832	0	0.178388
GCF_000023265.1_ASM2326v1	Acidimicrobium ferrooxidans DSM 10331	actinobacteria	1979	87	4.39616	4	7	22	0.045977	0.0804598	0.252874
GCF_000023285.1_ASM2328v1	Capnocytophaga ochracea DSM 7271	CFB group bacteria	2117	56	2.64525	10	8	4	0.178571	0.142857	0.0714286
GCF_000023325.1_ASM2332v1	Kosmotoga olearia TBF 19.5.1	bacteria	2070	87	4.2029	5	10	15	0.0574713	0.114943	0.172414
GCF_000023345.1_ASM2334v1	Variovorax paradoxus S110	b-proteobacteria	6311	562	8.90509	10	21	121	0.0177936	0.0373665	0.215302
GCF_000023405.1_ASM2340v1	Brachybacterium faecium DSM 4810	high GC Gram+	3063	183	5.97453	7	11	59	0.0382514	0.0601093	0.322404
GCF_000023445.1_ASM2344v1	Desulfovibrio salexigens DSM 2638	d-proteobacteria	3806	167	4.38781	5	29	30	0.0299401	0.173653	0.179641
GCF_000023465.1_ASM2346v1	Zunongwangia profunda SM-A87	CFB group bacteria	4306	206	4.78402	13	10	33	0.0631068	0.0485437	0.160194
GCF_000023545.1_ASM2354v1	Dickeya paradisiaca Ech703	g-proteobacteria	3924	305	7.77268	11	9	38	0.0360656	0.0295082	0.12459
GCF_000023565.1_ASM2356v1	Dickeya chrysanthemi Ech1591	g-proteobacteria	4079	329	8.0657	11	27	34	0.0334347	0.0820669	0.103343
GCF_000023685.1_ASM2368v1	Mycoplasma mycoides subsp. capri str. GM12	mycoplasmas	834	18	2.15827	2	0	6	0.111111	0	0.333333
GCF_000023705.1_ASM2370v1	Methylotenera mobilis JLW8	b-proteobacteria	2318	113	4.87489	6	17	9	0.0530973	0.150442	0.079646
GCF_000023745.1_ASM2374v1	Methylovorus glucosetrophus SIP3-4	b-proteobacteria	2881	139	4.82471	8	16	15	0.057554	0.115108	0.107914
GCF_000023785.1_ASM2378v1	Hirschia baltica ATCC 49814	a-proteobacteria	3171	165	5.20341	11	12	29	0.0666667	0.0727273	0.175758
GCF_000023825.1_ASM2382v1	Pedobacter heparinus DSM 2366	CFB group bacteria	4189	202	4.82215	12	4	32	0.0594059	0.019802	0.158416
GCF_000023845.1_ASM2384v1	Cryptobacterium curtum DSM 15641	actinobacteria	1337	87	6.50711	7	6	16	0.0804598	0.0689655	0.183908
GCF_000023865.1_ASM2386v1	Saccharomonospora viridis DSM 43017	high GC Gram+	3792	267	7.04114	9	14	66	0.0337079	0.0524345	0.247191
GCF_000023905.1_ASM2390v1	Leptotrichia buccalis C-1013-b	fusobacteria	2192	90	4.10584	4	6	10	0.0444444	0.0666667	0.111111
GCF_000024005.1_ASM2400v1	Chitinophaga pinensis DSM 2588	CFB group bacteria	7043	502	7.12764	15	17	46	0.0298805	0.0338645	0.0916335
GCF_000024025.1_ASM2402v1	Catenulispora acidiphila DSM 44928	high GC Gram+	8811	730	8.2851	9	21	193	0.0123288	0.0287671	0.264384
GCF_000024045.1_ASM2404v1	Rippkaea orientalis PCC 8802	cyanobacteria	4382	102	2.3277	8	11	15	0.0784314	0.107843	0.147059
GCF_000024085.1_ASM2408v1	Kangiella koreensis DSM 16069	g-proteobacteria	2598	112	4.31101	7	9	20	0.0625	0.0803571	0.178571
GCF_000024125.1_ASM2412v1	Robiginitalea biformata HTCC2501	CFB group bacteria	3069	105	3.42131	6	11	21	0.0571429	0.104762	0.2
GCF_000024205.1_ASM2420v1	Desulfofarcimen acetoxidans DSM 771	firmicutes	4013	221	5.5071	11	21	32	0.0497738	0.0950226	0.144796
GCF_000024225.1_ASM2422v1	Atopobium parvulum DSM 20469	actinobacteria	1347	75	5.56793	5	5	16	0.0666667	0.0666667	0.213333
GCF_000024265.1_ASM2426v1	Eggerthella lenta DSM 2243	actinobacteria	3044	301	9.8883	8	13	50	0.0265781	0.0431894	0.166113
GCF_000024285.1_ASM2428v1	Alicyclobacillus acidocaldarius subsp. acidocaldarius DSM 446	firmicutes	2983	175	5.86658	12	18	35	0.0685714	0.102857	0.2
GCF_000024325.1_ASM2432v1	Desulfohalobium retbaense DSM 5692	d-proteobacteria	2431	93	3.82559	4	16	26	0.0430108	0.172043	0.27957
GCF_000024345.1_ASM2434v1	Kribbella flavida DSM 17836	high GC Gram+	6960	627	9.00862	13	20	99	0.0207337	0.0318979	0.157895
GCF_000024365.1_ASM2436v1	Nakamurella multipartita DSM 44233	high GC Gram+	5117	360	7.03537	9	5	89	0.025	0.0138889	0.247222
GCF_000024385.1_ASM2438v1	Thermomonospora curvata DSM 43183	high GC Gram+	4802	315	6.55977	10	16	90	0.031746	0.0507937	0.285714
GCF_000024505.1_ASM2450v1	Anaplasma centrale str. Israel	a-proteobacteria	891	20	2.24467	5	4	3	0.25	0.2	0.15
GCF_000024545.1_ASM2454v1	Stackebrandtia nassauensis DSM 44728	high GC Gram+	6344	599	9.44199	11	19	102	0.0183639	0.0317195	0.170284
GCF_000024565.1_ASM2456v1	Streptobacillus moniliformis DSM 12112	fusobacteria	1433	51	3.55897	6	5	8	0.117647	0.0980392	0.156863
GCF_000024605.1_ASM2460v1	Ammonifex degensii KC4	firmicutes	2102	87	4.13892	8	5	23	0.091954	0.0574713	0.264368
GCF_000024725.1_ASM2472v1	Nitrosococcus halophilus Nc 4	g-proteobacteria	3706	149	4.02051	6	11	32	0.0402685	0.0738255	0.214765
GCF_000024765.1_ASM2476v1	Proteobacteria]	proteobactero	2317	106	4.57488	4	12	20	0.0377358	0.113208	0.188679
GCF_000024785.1_ASM2478v1	Gordonia bronchialis DSM 43247	high GC Gram+	4543	328	7.2199	8	10	76	0.0243902	0.0304878	0.231707
GCF_000024805.1_ASM2480v1	Haliangium ochraceum DSM 14365	d-proteobacteria	6680	221	3.30838	9	14	70	0.040724	0.0633484	0.316742
GCF_000024825.1_ASM2482v1	Vibrio antiquarius	g-proteobacteria	4446	310	6.97256	11	24	45	0.0354839	0.0774194	0.145161
GCF_000024845.1_ASM2484v1	Rhodothermus marinus DSM 4252	CFB group bacteria	2885	104	3.60485	6	14	24	0.0576923	0.134615	0.230769
GCF_000024865.1_ASM2486v1	Streptosporangium roseum DSM 43021	high GC Gram+	8922	847	9.49339	11	25	173	0.012987	0.0295159	0.20425
GCF_000024885.1_ASM2488v1	Sulfurospirillum deleyianum DSM 6946	e-proteobacteria	2238	88	3.93208	3	5	12	0.0340909	0.0568182	0.136364
GCF_000024905.1_ASM2490v1	Thermanaerovibrio acidaminovorans DSM 6589	bacteria	1756	70	3.98633	5	0	6	0.0714286	0	0.0857143
GCF_000024925.1_ASM2492v1	Sanguibacter keddieii DSM 10542	high GC Gram+	3658	280	7.65446	7	10	83	0.025	0.0357143	0.296429
GCF_000024965.1_ASM2496v1	Xylanimonas cellulosilytica DSM 15894	high GC Gram+	3408	215	6.30869	9	9	47	0.0418605	0.0418605	0.218605
GCF_000024985.1_ASM2498v1	Sphaerobacter thermophilus DSM 20745	GNS bacteria	3442	133	3.86403	8	12	37	0.0601504	0.0902256	0.278195
GCF_000025005.1_ASM2500v1	Thermobaculum terrenum ATCC BAA-798	GNS bacteria	2831	126	4.45072	8	13	15	0.0634921	0.103175	0.119048
GCF_000025105.1_ASM2510v1	Thermotoga naphthophila RKU-10	thermotogales	1767	65	3.67855	3	4	15	0.0461538	0.0615385	0.230769
GCF_000025185.1_ASM2518v1	Pirellula staleyi DSM 6068	bacteria	4523	110	2.43201	7	15	36	0.0636364	0.136364	0.327273
GCF_000025225.2_ASM2522v1	Mageeibacillus indolicus UPII9-5	firmicutes	1456	89	6.11264	2	7	8	0.0224719	0.0786517	0.0898876
GCF_000025265.1_ASM2526v1	Conexibacter woesei DSM 14684	actinobacteria	5932	538	9.06945	9	7	115	0.0167286	0.0130112	0.213755
GCF_000025305.1_ASM2530v1	Acidaminococcus fermentans DSM 20731	firmicutes	2039	126	6.1795	11	12	20	0.0873016	0.0952381	0.15873
GCF_000025345.1_ASM2534v1	Geodermatophilus obscurus DSM 43160	high GC Gram+	4882	262	5.36665	10	8	76	0.0381679	0.0305344	0.290076
GCF_000025485.1_ASM2548v1	Allochromatium vinosum DSM 180	g-proteobacteria	3211	111	3.45687	6	16	27	0.0540541	0.144144	0.243243
GCF_000025605.1_ASM2560v1	Thermocrinis albus DSM 14484	aquificales	1583	40	2.52685	6	5	6	0.15	0.125	0.15
GCF_000025645.1_ASM2564v1	Thermoanaerobacter italicus Ab9	firmicutes	2237	132	5.90076	15	8	33	0.113636	0.0606061	0.25
GCF_000025705.1_ASM2570v1	Sideroxydans lithotrophicus ES-1	b-proteobacteria	2941	106	3.60422	9	11	16	0.0849057	0.103774	0.150943
GCF_000025725.1_ASM2572v1	Denitrovibrio acetiphilus DSM 12809	bacteria	2939	155	5.2739	6	15	16	0.0387097	0.0967742	0.103226
GCF_000025845.1_ASM2584v1	Mycoplasma crocodyli MP145	mycoplasmas	747	11	1.47256	2	0	1	0.181818	0	0.0909091
GCF_000025885.1_ASM2588v1	Aminobacterium colombiense DSM 12261	bacteria	1872	96	5.12821	6	6	10	0.0625	0.0625	0.104167
GCF_000025905.1_ASM2590v1	Coraliomargarita akajimensis DSM 45221	verrucomicrobia	3011	127	4.21787	8	13	17	0.0629921	0.102362	0.133858
GCF_000025925.1_ASM2592v1	Prevotella ruminicola 23	CFB group bacteria	2949	100	3.39098	14	5	19	0.14	0.05	0.19
GCF_000025945.1_ASM2594v1	Desulfotalea psychrophila LSv54	d-proteobacteria	3076	98	3.18596	5	8	10	0.0510204	0.0816327	0.102041
GCF_000025965.1_ASM2596v1	Aromatoleum aromaticum EbN1	b-proteobacteria	4254	214	5.03056	10	26	41	0.046729	0.121495	0.191589
GCF_000026085.1_ASM2608v1	Pseudoalteromonas translucida	g-proteobacteria	3348	181	5.40621	8	14	23	0.0441989	0.0773481	0.127072
GCF_000026105.1_ASM2610v1	Pseudomonas entomophila L48	g-proteobacteria	5057	370	7.31659	10	19	56	0.027027	0.0513514	0.151351
GCF_000026185.1_ASM2618v1	Erwinia tasmaniensis Et1/99	g-proteobacteria	3553	250	7.03631	13	26	37	0.052	0.104	0.148
GCF_000026605.1_ASM2660v1	Streptococcus]	firmicutes	1867	118	6.3203	7	12	19	0.059322	0.101695	0.161017
GCF_000026725.1_ASM2672v1	Streptococcus suis SC84	firmicutes	1922	121	6.29553	5	7	17	0.0413223	0.0578512	0.140496
GCF_000026765.1_ASM2676v1	Mycoplasma conjunctivae	mycoplasmas	653	8	1.22511	0	0	1	0	0	0.125
GCF_000027085.1_ASM2708v1	Citrobacter rodentium ICC168	g-proteobacteria	4703	339	7.20817	11	35	44	0.0324484	0.103245	0.129794
GCF_000027145.1_ASM2714v1	Listeria seeligeri serovar 1/2b str. SLCC3954	firmicutes	2662	190	7.13749	11	12	28	0.0578947	0.0631579	0.147368
GCF_000027225.1_ASM2722v1	Xenorhabdus bovienii SS-2004	g-proteobacteria	3408	207	6.07394	9	24	26	0.0434783	0.115942	0.125604
GCF_000027325.1_ASM2732v1	Mycoplasma genitalium G37	mycoplasmas	511	8	1.56556	0	0	0	0	0	0
GCF_000046845.1_ASM4684v1	Acinetobacter baylyi ADP1	g-proteobacteria	3201	212	6.62293	7	13	26	0.0330189	0.0613208	0.122642
GCF_000054005.1_ASM5400v1	Brucella abortus 2308	a-proteobacteria	2949	195	6.61241	11	14	30	0.0564103	0.0717949	0.153846
GCF_000055785.1_ASM5578v1	Chromohalobacter salexigens DSM 3043	g-proteobacteria	3301	237	7.17964	7	22	43	0.0295359	0.092827	0.181435
GCF_000058485.1_ASM5848v1	Frankia alni ACN14a	high GC Gram+	5743	372	6.47745	8	13	137	0.0215054	0.0349462	0.36828
GCF_000060345.1_ASM6034v1	Gramella forsetii KT0803	CFB group bacteria	3358	122	3.63311	8	8	26	0.0655738	0.0655738	0.213115
GCF_000062885.1_ASM6288v1	Saccharopolyspora erythraea NRRL 2338	high GC Gram+	7018	613	8.73468	10	18	129	0.0163132	0.0293638	0.21044
GCF_000063605.1_ASM6360v1	Mycoplasma agalactiae PG2	mycoplasmas	657	7	1.06545	0	0	1	0	0	0.142857
GCF_000067165.1_ASM6716v1	Sorangium cellulosum So ce56	d-proteobacteria	9382	335	3.57067	6	20	124	0.0179104	0.0597015	0.370149
GCF_000067205.1_ASM6720v1	Bordetella petrii	b-proteobacteria	4857	417	8.58555	11	23	68	0.0263789	0.0551559	0.16307
GCF_000069785.1_ASM6978v1	Cupriavidus taiwanensis LMG 19424	b-proteobacteria	5628	491	8.72424	14	37	108	0.0285132	0.0753564	0.219959
GCF_000069965.1_ASM6996v1	Proteus mirabilis HI4320	g-proteobacteria	3610	252	6.98061	11	27	31	0.0436508	0.107143	0.123016
GCF_000070465.1_ASM7046v1	Bordetella avium 197N	b-proteobacteria	3298	228	6.91328	10	17	50	0.0438596	0.0745614	0.219298
GCF_000091125.1_ASM9112v1	Sphingobium japonicum UT26S	a-proteobacteria	4056	236	5.81854	9	16	47	0.0381356	0.0677966	0.199153
GCF_000091305.1_ASM9130v1	Streptomyces scabiei 87.22	high GC Gram+	8431	663	7.86384	12	15	186	0.0180995	0.0226244	0.280543
GCF_000091325.1_ASM9132v1	Shewanella violacea DSS12	g-proteobacteria	3885	212	5.45689	9	17	29	0.0424528	0.0801887	0.136792
GCF_000091465.1_ASM9146v1	Vibrio atlanticus	g-proteobacteria	4168	306	7.34165	8	27	44	0.0261438	0.0882353	0.143791
GCF_000091545.1_ASM9154v1	Thermus thermophilus HB8	bacteria	2125	86	4.04706	10	9	21	0.116279	0.104651	0.244186
GCF_000091565.1_ASM9156v1	Erwinia amylovora CFBP1430	g-proteobacteria	3296	209	6.34102	9	25	27	0.0430622	0.119617	0.129187
GCF_000092105.1_ASM9210v1	Planctopirus limnophila DSM 3776	planctomycetes	4025	90	2.23602	6	15	22	0.0666667	0.166667	0.244444
GCF_000092125.1_ASM9212v1	Meiothermus silvanus DSM 9946	bacteria	3394	141	4.15439	10	11	21	0.070922	0.0780142	0.148936
GCF_000092205.1_ASM9220v1	Desulfurivibrio alkaliphilus AHT 2	d-proteobacteria	2613	101	3.86529	4	17	30	0.039604	0.168317	0.29703
GCF_000092225.1_ASM9222v1	Tsukamurella paurometabola DSM 20162	high GC Gram+	4149	306	7.37527	10	12	64	0.0326797	0.0392157	0.20915
GCF_000092245.1_ASM9224v1	Arcobacter nitrofigilis DSM 7299	e-proteobacteria	3101	156	5.03064	5	9	18	0.0320513	0.0576923	0.115385
GCF_000092265.1_ASM9226v1	Moraxella catarrhalis BBH18	g-proteobacteria	1612	50	3.10174	6	7	3	0.12	0.14	0.06
GCF_000092385.1_ASM9238v1	Streptomyces bingchenggensis BCW-1	high GC Gram+	9443	857	9.07551	14	21	209	0.0163361	0.0245041	0.243874
GCF_000092405.1_ASM9240v1	Syntrophothermus lipocalidus DSM 12680	firmicutes	2319	118	5.0884	13	11	17	0.110169	0.0932203	0.144068
GCF_000092425.1_ASM9242v1	Truepera radiovictrix DSM 17093	bacteria	2940	124	4.21769	7	8	22	0.0564516	0.0645161	0.177419
GCF_000092505.1_ASM9250v1	Leuconostoc kimchii IMSNU 11154	firmicutes	2023	147	7.26644	8	8	18	0.0544218	0.0544218	0.122449
GCF_000092645.1_ASM9264v1	Thermobispora bispora DSM 43833	high GC Gram+	3483	245	7.03417	10	16	62	0.0408163	0.0653061	0.253061
GCF_000092785.1_ASM9278v1	Waddlia chondrophila WSU 86-1044	bacteria	1819	27	1.48433	6	5	5	0.222222	0.185185	0.185185
GCF_000092825.1_ASM9282v1	Segniliparus rotundus DSM 44985	high GC Gram+	2988	126	4.21687	7	7	37	0.0555556	0.0555556	0.293651
GCF_000092845.1_ASM9284v1	Brachyspira murdochii DSM 12563	bacteria	2700	67	2.48148	6	6	15	0.0895522	0.0895522	0.223881
GCF_000092865.1_ASM9286v1	Cellulomonas flavigena DSM 20109	high GC Gram+	3637	226	6.21391	9	8	58	0.039823	0.0353982	0.256637
GCF_000092905.1_ASM9290v1	Kyrpidia tusciae DSM 2912	firmicutes	3157	193	6.1134	13	11	51	0.0673575	0.0569948	0.264249
GCF_000092925.1_ASM9292v1	Starkeya novella DSM 506	a-proteobacteria	4429	306	6.90901	10	10	72	0.0326797	0.0326797	0.235294
GCF_000092965.1_ASM9296v1	Thermoanaerobacter mathranii subsp. mathranii str. A3	firmicutes	2142	122	5.69561	14	7	32	0.114754	0.057377	0.262295
GCF_000093025.1_ASM9302v1	Methylotenera versatilis 301	b-proteobacteria	2747	132	4.80524	12	11	15	0.0909091	0.0833333	0.113636
GCF_000143085.1_ASM14308v1	Nitrosococcus watsonii C-113	g-proteobacteria	2903	101	3.47916	5	11	15	0.049505	0.108911	0.148515
GCF_000143145.1_ASM14314v1	Hyphomicrobium denitrificans ATCC 51888	a-proteobacteria	3397	153	4.50397	8	12	19	0.0522876	0.0784314	0.124183
GCF_000143165.1_ASM14316v1	Dehalogenimonas lykanthroporepellens BL-DC-9	GNS bacteria	1656	72	4.34783	11	6	13	0.152778	0.0833333	0.180556
GCF_000143685.1_ASM14368v1	Clostridium ljungdahlii DSM 13528	firmicutes	4092	337	8.23558	10	22	46	0.0296736	0.0652819	0.136499
GCF_000143725.1_ASM14372v1	Brachyspira pilosicoli 95/1000	bacteria	2254	56	2.48447	5	7	8	0.0892857	0.125	0.142857
GCF_000143825.1_ASM14382v1	Corynebacterium genitalium ATCC 33030	high GC Gram+	2152	103	4.78625	6	9	20	0.0582524	0.0873786	0.194175
GCF_000143845.1_ASM14384v1	Olsenella uli DSM 7084	actinobacteria	1731	116	6.70133	3	8	19	0.0258621	0.0689655	0.163793
GCF_000143965.1_ASM14396v1	Desulfarculus baarsii DSM 2075	d-proteobacteria	3283	129	3.92933	8	15	24	0.0620155	0.116279	0.186047
GCF_000143985.1_ASM14398v1	Sediminispirochaeta smaragdinae DSM 11293	spirochetes	4252	307	7.22013	9	24	48	0.029316	0.0781759	0.156352
GCF_000144405.1_ASM14440v1	Prevotella melaninogenica ATCC 25845	CFB group bacteria	2316	74	3.19516	8	9	15	0.108108	0.121622	0.202703
GCF_000144605.1_ASM14460v1	Brevundimonas subvibrioides ATCC 15264	a-proteobacteria	3305	138	4.17549	7	4	27	0.0507246	0.0289855	0.195652
GCF_000144625.1_ASM14462v1	[Clostridium] saccharolyticum WM1	firmicutes	4137	328	7.92845	9	16	42	0.027439	0.0487805	0.128049
GCF_000144645.1_ASM14464v1	Thermosediminibacter oceani DSM 16646	firmicutes	2144	129	6.01679	23	7	26	0.178295	0.0542636	0.20155
GCF_000144675.2_ASM14467v2	Corynebacterium pseudotuberculosis C231	high GC Gram+	1976	88	4.45344	6	9	18	0.0681818	0.102273	0.204545
GCF_000144695.1_ASM14469v1	Acetohalobium arabaticum DSM 5501	firmicutes	2286	96	4.19948	13	8	22	0.135417	0.0833333	0.229167
GCF_000145035.1_ASM14503v1	Butyrivibrio proteoclasticus B316	firmicutes	3797	172	4.52989	10	9	20	0.0581395	0.0523256	0.116279
GCF_000145215.1_ASM14521v1	Caldicellulosiruptor obsidiansis OB47	firmicutes	2159	119	5.51181	8	7	25	0.0672269	0.0588235	0.210084
GCF_000145235.1_ASM14523v1	Micromonospora aurantiaca ATCC 27029	high GC Gram+	6179	395	6.39262	9	8	86	0.0227848	0.0202532	0.217722
GCF_000145255.1_ASM14525v1	Gallionella capsiferriformans ES-2	b-proteobacteria	2831	130	4.59202	8	11	18	0.0615385	0.0846154	0.138462
GCF_000145275.1_ASM14527v1	Clostridium cellulovorans 743B	firmicutes	4272	273	6.39045	11	11	43	0.040293	0.040293	0.157509
GCF_000145615.1_ASM14561v1	Thermoanaerobacterium thermosaccharolyticum DSM 571	firmicutes	2579	146	5.66111	17	14	23	0.116438	0.0958904	0.157534
GCF_000145945.2_ASM14594v2	Pseudomonas amygdali pv. tabaci str. ATCC 11528	g-proteobacteria	5287	352	6.65784	12	20	50	0.0340909	0.0568182	0.142045
GCF_000146185.1_ASM14618v1	[Eubacterium] eligens ATCC 27750	firmicutes	2602	155	5.95696	6	13	15	0.0387097	0.083871	0.0967742
GCF_000146345.1_ASM14634v1	Peptoniphilus duerdenii ATCC BAA-1640	firmicutes	1875	107	5.70667	6	8	14	0.0560748	0.0747664	0.130841
GCF_000146675.1_ASM14667v1	Prevotella marshii DSM 16973 = JCM 13450	CFB group bacteria	1987	56	2.81832	5	8	14	0.0892857	0.142857	0.25
GCF_000147055.1_ASM14705v1	Dickeya dadantii 3937	g-proteobacteria	4200	332	7.90476	9	31	43	0.0271084	0.0933735	0.129518
GCF_000147335.1_ASM14733v1	Gloeothece verrucosa PCC 7822	cyanobacteria	6530	152	2.32772	7	11	38	0.0460526	0.0723684	0.25
GCF_000147355.1_ASM14735v1	Sulfurimonas autotrophica DSM 16294	e-proteobacteria	2156	60	2.78293	2	3	12	0.0333333	0.05	0.2
GCF_000147675.1_ASM14767v1	Peptostreptococcus stomatis DSM 17678	firmicutes	1751	104	5.93946	8	7	11	0.0769231	0.0673077	0.105769
GCF_000147695.2_ASM14769v3	Thermoanaerobacter wiegelii Rt8.B1	firmicutes	2385	141	5.91195	14	13	27	0.0992908	0.0921986	0.191489
GCF_000147715.2_ASM14771v3	Mesotoga prima MesG1.Ag.4.2	bacteria	2525	113	4.47525	7	7	21	0.0619469	0.0619469	0.185841
GCF_000148645.1_ASM14864v1	Ferrimonas balearica DSM 9799	g-proteobacteria	3763	202	5.36806	9	18	27	0.0445545	0.0891089	0.133663
GCF_000152145.1_ASM15214v1	Oscillochloris trichoides DG-6	GNS bacteria	3441	136	3.95234	12	8	21	0.0882353	0.0588235	0.154412
GCF_000152245.2_ASM15224v2	Eubacterium callanderi	firmicutes	3958	306	7.73118	9	24	42	0.0294118	0.0784314	0.137255
GCF_000152625.1_ASM15262v1	Roseovarius nubinhibens ISM	a-proteobacteria	3460	235	6.79191	9	16	42	0.0382979	0.0680851	0.178723
GCF_000152725.1_ASM15272v1	Pseudooceanicola batsensis HTCC2597	a-proteobacteria	4082	240	5.87947	8	10	45	0.0333333	0.0416667	0.1875
GCF_000152825.2_ASM15282v2	Parvularcula bermudensis HTCC2503	a-proteobacteria	2631	98	3.72482	8	8	21	0.0816327	0.0816327	0.214286
GCF_000152885.1_ASM15288v1	Idiomarina baltica OS145	g-proteobacteria	2504	120	4.79233	8	14	22	0.0666667	0.116667	0.183333
GCF_000152985.1_ASM15298v1	Leeuwenhoekiella blandensis MED217	CFB group bacteria	3542	133	3.75494	12	13	22	0.0902256	0.0977444	0.165414
GCF_000153105.1_ASM15310v1	Blastopirellula marina DSM 3645	bacteria	5238	148	2.82551	7	16	22	0.0472973	0.108108	0.148649
GCF_000153125.2_ASM15312v2	Congregibacter litoralis KT71	g-proteobacteria	3763	153	4.0659	8	13	36	0.0522876	0.0849673	0.235294
GCF_000153185.1_ASM15318v1	Reinekea blandensis MED297	g-proteobacteria	4083	251	6.14744	10	6	39	0.0398406	0.0239044	0.155378
GCF_000153205.1_ASM15320v1	Nitrococcus mobilis Nb-231	g-proteobacteria	3203	131	4.08992	8	16	23	0.0610687	0.122137	0.175573
GCF_000153225.1_ASM15322v1	Polaribacter irgensii 23-P	CFB group bacteria	2351	86	3.65802	3	6	9	0.0348837	0.0697674	0.104651
GCF_000153305.1_ASM15330v1	Oceanicola granulosus HTCC2516	a-proteobacteria	3684	205	5.5646	7	13	34	0.0341463	0.0634146	0.165854
GCF_000153345.1_ASM15334v1	Neptuniibacter caesariensis	g-proteobacteria	3589	224	6.24129	15	20	41	0.0669643	0.0892857	0.183036
GCF_000153485.2_ASM15348v2	Psychroflexus torquis ATCC 700755	CFB group bacteria	3436	127	3.69616	6	13	17	0.0472441	0.102362	0.133858
GCF_000153705.1_ASM15370v1	Fulvimarina pelagi HTCC2506	a-proteobacteria	3392	152	4.48113	9	11	38	0.0592105	0.0723684	0.25
GCF_000153725.1_ASM15372v1	Rhodobacteraceae]	a-proteobacteria	4910	310	6.31365	10	14	62	0.0322581	0.0451613	0.2
GCF_000154285.1_ASM15428v1	Terrabacteria group]	high GC Gram+	2070	131	6.3285	7	5	20	0.0534351	0.0381679	0.152672
GCF_000154425.1_ASM15442v1	Coprococcus eutactus ATCC 27759	firmicutes	2583	177	6.8525	8	8	19	0.0451977	0.0451977	0.107345
GCF_000154465.1_ASM15446v1	Alistipes putredinis DSM 17216	CFB group bacteria	2208	73	3.30616	5	8	15	0.0684932	0.109589	0.205479
GCF_000154705.2_ASM15470v2	Hoeflea phototrophica DFL-43	a-proteobacteria	4105	251	6.11449	7	16	38	0.0278884	0.063745	0.151394
GCF_000154725.1_ASM15472v1	Kordia algicida OT-1	CFB group bacteria	4260	164	3.84977	7	16	32	0.0426829	0.097561	0.195122
GCF_000154785.2_ASM15478v2	Roseobacter litoralis Och 149	a-proteobacteria	4346	249	5.72941	7	11	35	0.0281124	0.0441767	0.140562
GCF_000154805.1_ASM15480v1	[Clostridium] spiroforme DSM 1552	firmicutes	2144	120	5.59701	7	4	22	0.0583333	0.0333333	0.183333
GCF_000154825.1_ASM15482v1	Anaerofustis stercorihominis DSM 17244	firmicutes	2192	163	7.43613	6	1	30	0.0368098	0.00613497	0.184049
GCF_000154845.1_ASM15484v1	Bacteroides coprocola DSM 17136	CFB group bacteria	3339	138	4.13297	14	8	27	0.101449	0.057971	0.195652
GCF_000154965.1_ASM15496v1	Streptomyces sviceus ATCC 29083	high GC Gram+	7615	591	7.761	11	9	126	0.0186125	0.0152284	0.213198
GCF_000155555.1_ASM15555v1	Coleofasciculus chthonoplastes PCC 7420	cyanobacteria	6780	148	2.18289	7	5	25	0.0472973	0.0337838	0.168919
GCF_000155675.2_ASM15567v2	Octadecabacter antarcticus 307	a-proteobacteria	4277	227	5.30746	9	11	25	0.0396476	0.0484581	0.110132
GCF_000155735.2_ASM15573v2	Octadecabacter arcticus 238	a-proteobacteria	4536	227	5.00441	9	8	32	0.0396476	0.0352423	0.140969
GCF_000156215.1_ASM15621v1	Collinsella stercoris DSM 13279	actinobacteria	1981	132	6.6633	6	8	19	0.0454545	0.0606061	0.143939
GCF_000156355.1_ASM15635v1	Methylophaga thiooxydans DMS010	g-proteobacteria	2495	118	4.72946	4	13	16	0.0338983	0.110169	0.135593
GCF_000156415.1_ASM15641v1	Francisella tularensis subsp. novicida FTG	g-proteobacteria	1711	46	2.68849	8	3	7	0.173913	0.0652174	0.152174
GCF_000156575.1_ASM15657v1	Anaerococcus lactolyticus ATCC 51172	firmicutes	2016	120	5.95238	6	9	16	0.05	0.075	0.133333
GCF_000156595.1_ASM15659v1	Bacteria]	bacteria	2391	95	3.97323	4	6	14	0.0421053	0.0631579	0.147368
GCF_000157355.2_ASM15735v2	Enterococcus casseliflavus EC20	firmicutes	3076	286	9.29779	11	7	41	0.0384615	0.0244755	0.143357
GCF_000157895.3_ASM15789v2	Mycobacterium kansasii ATCC 12478	high GC Gram+	5481	294	5.36398	8	2	61	0.0272109	0.00680272	0.207483
GCF_000157915.1_ASM15791v1	Bacteria]	bacteria	3136	104	3.31633	8	9	26	0.0769231	0.0865385	0.25
GCF_000157935.1_ASM15793v1	Prevotella copri DSM 18205	CFB group bacteria	2767	91	3.28876	10	7	21	0.10989	0.0769231	0.230769
GCF_000157955.1_ASM15795v1	Subdoligranulum variabile DSM 15176	firmicutes	2963	200	6.74992	9	10	25	0.045	0.05	0.125
GCF_000158095.2_ASM15809v2	Labrenzia alexandrii DFL-11	a-proteobacteria	4969	330	6.64118	10	16	50	0.030303	0.0484848	0.151515
GCF_000158175.1_ASM15817v1	Luminiphilus syltensis NOR5-1B	g-proteobacteria	2841	110	3.87188	8	8	27	0.0727273	0.0727273	0.245455
GCF_000158915.1_ASM15891v1	Streptomyces himastatinicus ATCC 53653	high GC Gram+	8370	767	9.16368	13	3	186	0.0169492	0.00391134	0.242503
GCF_000158955.1_ASM15895v1	Streptomyces viridochromogenes DSM 40736	high GC Gram+	7092	564	7.95262	11	20	129	0.0195035	0.035461	0.228723
GCF_000159015.1_ASM15901v1	Gleimia coleocanis DSM 15436	high GC Gram+	1471	68	4.62271	4	7	9	0.0588235	0.102941	0.132353
GCF_000159115.1_ASM15911v1	Corynebacterium accolens ATCC 49725	high GC Gram+	2179	96	4.40569	5	9	18	0.0520833	0.09375	0.1875
GCF_000159375.2_ASM15937v2	Lactobacillus ruminis ATCC 25644	firmicutes	1974	115	5.82573	10	7	20	0.0869565	0.0608696	0.173913
GCF_000159635.1_ASM15963v1	Corynebacterium lipophiloflavum DSM 44291	high GC Gram+	2138	108	5.05145	7	4	22	0.0648148	0.037037	0.203704
GCF_000159995.1_ASM15999v1	Alloprevotella tannerae ATCC 51259	CFB group bacteria	1983	50	2.52143	4	8	12	0.08	0.16	0.24
GCF_000160035.2_ASM16003v2	Catonella morbi ATCC 51271	firmicutes	3007	231	7.68208	11	10	25	0.047619	0.04329	0.108225
GCF_000160055.1_ASM16005v1	Dialister invisus DSM 15470	firmicutes	1701	52	3.05703	6	6	12	0.115385	0.115385	0.230769
GCF_000160115.1_ASM16011v1	Shuttleworthia satelles DSM 14600	firmicutes	1843	122	6.61964	6	8	14	0.0491803	0.0655738	0.114754
GCF_000160455.2_ASM16045v2	Acetomicrobium hydrogeniformans ATCC BAA-1850	bacteria	2034	91	4.47394	5	5	13	0.0549451	0.0549451	0.142857
GCF_000160475.1_ASM16047v1	Fusobacterium periodonticum ATCC 33693	fusobacteria	2352	66	2.80612	7	6	13	0.106061	0.0909091	0.19697
GCF_000160535.1_ASM16053v1	Prevotella bergensis DSM 17361	CFB group bacteria	2436	70	2.87356	10	7	16	0.142857	0.1	0.228571
GCF_000160675.1_ASM16067v1	Granulicatella adiacens ATCC 49175	firmicutes	1821	118	6.47996	7	9	17	0.059322	0.0762712	0.144068
GCF_000160695.1_ASM16069v1	Selenomonas flueggei ATCC 43531	firmicutes	1994	82	4.11234	8	7	9	0.097561	0.0853659	0.109756
GCF_000160775.2_ASM16077v2	Aeromicrobium marinum DSM 15272	high GC Gram+	3035	176	5.79901	10	8	31	0.0568182	0.0454545	0.176136
GCF_000160835.1_ASM16083v1	Lactobacillus antri DSM 16041	firmicutes	2051	133	6.48464	7	11	12	0.0526316	0.0827068	0.0902256
GCF_000160975.1_ASM16097v1	Bacillus mycoides	firmicutes	5496	379	6.89592	17	9	59	0.0448549	0.0237467	0.155673
GCF_000161455.1_ASM16145v1	Bacillus pseudomycoides DSM 12442	firmicutes	5502	359	6.5249	20	16	71	0.0557103	0.0445682	0.197772
GCF_000161495.1_ASM16149v1	Bacillus thuringiensis Bt407	firmicutes	6223	373	5.99389	14	18	60	0.0375335	0.0482574	0.160858
GCF_000161935.1_ASM16193v1	Lactobacillus coleohominis 101-4-CHN	firmicutes	1584	92	5.80808	6	7	10	0.0652174	0.076087	0.108696
GCF_000162255.1_ASM16225v1	Lactobacillus crispatus 125-2-CHN	firmicutes	2028	126	6.21302	7	8	21	0.0555556	0.0634921	0.166667
GCF_000162475.2_Gran_ele_ATCC_700633_V2	Granulicatella elegans ATCC 700633	firmicutes	1543	97	6.28645	8	7	12	0.0824742	0.0721649	0.123711
GCF_000162755.2_ASM16275v2	Legionella drancourtii LLAP12	g-proteobacteria	3429	116	3.38291	9	8	10	0.0775862	0.0689655	0.0862069
GCF_000163295.1_ASM16329v1	Firmicutes]	firmicutes	1697	88	5.18562	6	2	16	0.0681818	0.0227273	0.181818
GCF_000163895.2_ASM16389v2	Filifactor alocis ATCC 35896	firmicutes	1601	72	4.49719	8	5	6	0.111111	0.0694444	0.0833333
GCF_000164135.1_ASM16413v1	Mycobacterium parascrofulaceum ATCC BAA-614	high GC Gram+	5798	350	6.03656	8	7	85	0.0228571	0.02	0.242857
GCF_000164635.1_ASM16463v1	Roseomonas cervicalis ATCC 49957	a-proteobacteria	4199	233	5.54894	7	19	47	0.0300429	0.0815451	0.201717
GCF_000164695.2_ASM16469v2	Rothia dentocariosa ATCC 17931	high GC Gram+	2052	94	4.5809	6	7	18	0.0638298	0.0744681	0.191489
GCF_000164905.1_ASM16490v1	Hydrogenobacter thermophilus TK-6	aquificales	1885	52	2.75862	8	1	12	0.153846	0.0192308	0.230769
GCF_000165125.1_Vcar_1.0	Vibrio caribbeanicus ATCC BAA-2122	g-proteobacteria	3888	241	6.19856	9	20	31	0.0373444	0.0829876	0.128631
GCF_000165465.1_ASM16546v1	Halanaerobium praevalens DSM 2228	firmicutes	2078	107	5.14918	11	9	23	0.102804	0.0841121	0.214953
GCF_000165505.1_ASM16550v1	Ilyobacter polytropus DSM 2926	fusobacteria	2881	135	4.68587	6	12	20	0.0444444	0.0888889	0.148148
GCF_000165595.2_ASM16559v2	Borreliella afzelii PKo	spirochetes	1109	11	0.991885	0	3	0	0	0.272727	0
GCF_000165715.2_ASM16571v3	Rubinisphaera brasiliensis DSM 5305	planctomycetes	4566	116	2.54052	6	18	25	0.0517241	0.155172	0.215517
GCF_000165735.1_ASM16573v1	Megasphaera micronuciformis F0359	firmicutes	1685	73	4.33234	8	5	8	0.109589	0.0684932	0.109589
GCF_000165795.1_ASM16579v1	Aminomonas paucivorans DSM 12260	bacteria	2398	123	5.12927	7	11	18	0.0569106	0.0894309	0.146341
GCF_000166055.1_ASM16605v1	Rhodomicrobium vannielii ATCC 17100	a-proteobacteria	3539	145	4.0972	8	11	34	0.0551724	0.0758621	0.234483
GCF_000166115.1_ASM16611v1	Desulfovibrio vulgaris RCH1	d-proteobacteria	3167	130	4.10483	6	21	35	0.0461538	0.161538	0.269231
GCF_000166135.1_ASM16613v1	Frankia inefficax	high GC Gram+	7005	541	7.72305	9	15	183	0.0166359	0.0277264	0.338262
GCF_000166195.2_ASM16619v3	Mucilaginibacter paludis DSM 18603	CFB group bacteria	6727	322	4.78668	23	12	37	0.0714286	0.0372671	0.114907
GCF_000166275.1_ASM16627v1	Algoriphagus machipongonensis	CFB group bacteria	3940	140	3.5533	8	16	22	0.0571429	0.114286	0.157143
GCF_000166295.1_ASM16629v1	Marinobacter adhaerens HP15	g-proteobacteria	4200	220	5.2381	10	16	44	0.0454545	0.0727273	0.2
GCF_000166335.1_ASM16633v1	Caldicellulosiruptor owensensis OL	firmicutes	2118	108	5.09915	8	7	19	0.0740741	0.0648148	0.175926
GCF_000166355.1_ASM16635v1	Caldicellulosiruptor hydrothermalis 108	firmicutes	2503	151	6.03276	9	7	25	0.0596026	0.0463576	0.165563
GCF_000166395.1_ASM16639v1	Leadbetterella byssophila DSM 17132	CFB group bacteria	3434	166	4.83401	13	10	27	0.0783133	0.060241	0.162651
GCF_000166415.1_ASM16641v1	Halanaerobium hydrogeniformans	firmicutes	2296	118	5.13937	11	15	30	0.0932203	0.127119	0.254237
GCF_000166695.1_ASM16669v1	Caldicellulosiruptor kristjanssonii I77R1B	firmicutes	2428	125	5.14827	9	5	23	0.072	0.04	0.184
GCF_000166775.1_ASM16677v1	Caldicellulosiruptor kronotskyensis 2002	firmicutes	2442	123	5.03686	8	7	24	0.0650407	0.0569106	0.195122
GCF_000166935.1_ASM16693v1	Rickettsia sibirica 246	a-proteobacteria	1237	32	2.5869	3	4	7	0.09375	0.125	0.21875
GCF_000167195.1_ASM16719v1	Crocosphaera watsonii WH 8501	cyanobacteria	4908	148	3.01548	5	7	10	0.0337838	0.0472973	0.0675676
GCF_000168715.1_ASM16871v1	Chlorobium ferrooxidans DSM 13031	green sulfur bacteria	2217	91	4.10465	6	7	15	0.0659341	0.0769231	0.164835
GCF_000168975.1_ASM16897v1	Labrenzia aggregata IAM 12614	a-proteobacteria	5841	443	7.58432	15	20	64	0.03386	0.0451467	0.14447
GCF_000169155.1_ASM16915v1	Thermosinus carboxydivorans Nor1	firmicutes	2711	121	4.4633	15	17	25	0.123967	0.140496	0.206612
GCF_000169175.1_ASM16917v1	Microscilla marina ATCC 23134	CFB group bacteria	7125	237	3.32632	8	24	34	0.0337553	0.101266	0.14346
GCF_000169235.1_ASM16923v1	Dorea formicigenerans ATCC 27755	firmicutes	2931	223	7.60832	9	13	38	0.0403587	0.058296	0.170404
GCF_000169255.2_ASM16925v2	Pseudoflavonifractor capillosus ATCC 29799	firmicutes	3839	285	7.42381	8	11	45	0.0280702	0.0385965	0.157895
GCF_000169335.1_ASM16933v1	Crocosphaera chwakensis CCY0110	cyanobacteria	5282	133	2.51799	7	8	19	0.0526316	0.0601504	0.142857
GCF_000169415.1_ASM16941v1	Sagittula stellata E-37	a-proteobacteria	4841	289	5.96984	13	15	47	0.0449827	0.0519031	0.16263
GCF_000170755.1_ASM17075v1	Lentisphaera araneosa HTCC2155	bacteria	4680	150	3.20513	6	9	13	0.04	0.06	0.0866667
GCF_000170835.1_ASM17083v1	Marinobacter algicola DG893	g-proteobacteria	3971	237	5.96827	11	17	52	0.0464135	0.07173	0.219409
GCF_000170895.1_ASM17089v1	Plesiocystis pacifica SIR-1	d-proteobacteria	8130	250	3.07503	8	17	69	0.032	0.068	0.276
GCF_000170955.2_ASM17095v2	Borreliella valaisiana VS116	spirochetes	1106	10	0.904159	0	3	2	0	0.3	0.2
GCF_000171235.2_ASM17123v2	Geminisphaera colitermitum TAV2	verrucomicrobia	4566	338	7.40254	3	19	71	0.00887574	0.056213	0.210059
GCF_000172095.1_ASM17209v1	Sulfitobacter indolifex HEL-45	a-proteobacteria	3874	223	5.75632	10	10	36	0.044843	0.044843	0.161435
GCF_000172155.1_ASM17215v1	Verrucomicrobium spinosum DSM 4136 = JCM 18804	verrucomicrobia	6130	232	3.78467	9	20	45	0.0387931	0.0862069	0.193966
GCF_000172555.1_ASM17255v1	Pedosphaera parvula Ellin514	verrucomicrobia	5959	175	2.93673	9	14	33	0.0514286	0.08	0.188571
GCF_000172975.1_ASM17297v1	Dethiosulfovibrio peptidovorans DSM 11002	bacteria	2408	118	4.90033	8	11	13	0.0677966	0.0932203	0.110169
GCF_000173615.1_ASM17361v1	Sulfurihydrogenibium yellowstonense SS-5	aquificales	1423	37	2.60014	4	6	9	0.108108	0.162162	0.243243
GCF_000173795.1_ASM17379v1	Catenibacterium mitsuokai DSM 15897	firmicutes	2758	181	6.56273	5	8	22	0.0276243	0.0441989	0.121547
GCF_000174015.1_ASM17401v1	Atopobium rimae ATCC 49626	actinobacteria	1462	84	5.74555	4	5	14	0.047619	0.0595238	0.166667
GCF_000174195.1_ASM17419v1	Roseburia inulinivorans DSM 16841	firmicutes	3520	224	6.36364	10	16	31	0.0446429	0.0714286	0.138393
GCF_000174355.1_ASM17435v1	Pseudogulbenkiania ferrooxidans 2002	b-proteobacteria	3869	273	7.05609	10	15	37	0.03663	0.0549451	0.135531
GCF_000174415.1_ASM17441v1	Dethiobacter alkaliphilus AHT 1	firmicutes	3109	162	5.21068	10	11	29	0.0617284	0.0679012	0.179012
GCF_000174435.1_ASM17443v1	Desulfonatronospira thiodismutans ASO3-1	d-proteobacteria	3595	153	4.25591	4	14	24	0.0261438	0.0915033	0.156863
GCF_000175195.1_ASM17519v1	Actinobacillus minor NM305	g-proteobacteria	2257	131	5.80416	10	11	20	0.0763359	0.0839695	0.152672
GCF_000175215.2_ASM17521v2	Asticcacaulis excentricus CB 48	a-proteobacteria	3747	232	6.19162	11	14	33	0.0474138	0.0603448	0.142241
GCF_000175295.2_ASM17529v2	Thermoanaerobacter brockii subsp. finnii Ako-1	firmicutes	2176	124	5.69853	15	11	22	0.120968	0.0887097	0.177419
GCF_000175615.1_ASM17561v1	Rothia mucilaginosa ATCC 25296	high GC Gram+	1713	74	4.31991	4	7	23	0.0540541	0.0945946	0.310811
GCF_000175795.2_ASM17579v2	Ruminiclostridium papyrosolvens DSM 2782	firmicutes	4082	261	6.39392	10	16	38	0.0383142	0.0613027	0.145594
GCF_000175855.1_ASM17585v1	Raphidiopsis brookii D9	cyanobacteria	2617	63	2.40734	7	9	8	0.111111	0.142857	0.126984
GCF_000176035.2_ASM17603v2	Mesorhizobium opportunistum WSM2075	a-proteobacteria	6449	496	7.69111	11	23	69	0.0221774	0.046371	0.139113
GCF_000176235.1_ASM17623v1	Vibrio orientalis CIP 102891 = ATCC 33934	g-proteobacteria	4183	302	7.2197	10	20	48	0.0331126	0.0662252	0.15894
GCF_000176355.1_ASM17635v1	Citromicrobium bathyomarinum JL354	a-proteobacteria	3177	138	4.34372	8	14	35	0.057971	0.101449	0.253623
GCF_000176375.1_ASM17637v1	Vibrio mimicus MB451	g-proteobacteria	3816	259	6.78721	12	21	33	0.046332	0.0810811	0.127413
GCF_000176915.2_ASM17691v2	Pseudodesulfovibrio aespoeensis Aspo-2	d-proteobacteria	3260	121	3.71166	4	21	18	0.0330579	0.173554	0.14876
GCF_000177075.1_ASM17707v1	Prevotella buccalis ATCC 35310	CFB group bacteria	2344	77	3.28498	5	8	16	0.0649351	0.103896	0.207792
GCF_000177215.2_ASM17721v2	Desulfovibrio carbinoliphilus subsp. oakridgensis	d-proteobacteria	3690	150	4.06504	7	0	23	0.0466667	0	0.153333
GCF_000177235.2_ASM17723v2	Bacillus cellulosilyticus DSM 2522	firmicutes	4224	220	5.20833	14	8	30	0.0636364	0.0363636	0.136364
GCF_000177335.1_ASM17733v1	Pyramidobacter piscolens W5455	bacteria	2373	144	6.06827	5	5	25	0.0347222	0.0347222	0.173611
GCF_000177375.1_ASM17737v1	Bulleidia extructa W1219	firmicutes	1381	64	4.63432	4	5	10	0.0625	0.078125	0.15625
GCF_000177535.2_ASM17753v2	Corynebacterium resistens DSM 45100	high GC Gram+	2100	92	4.38095	7	11	24	0.076087	0.119565	0.26087
GCF_000177635.2_ASM17763v2	Desulfurispirillum indicum S5	bacteria	2560	101	3.94531	6	14	20	0.0594059	0.138614	0.19802
GCF_000178375.1_ASM17837v1	Mycoplasma alligatoris A21JP2	mycoplasmas	774	12	1.55039	2	1	2	0.166667	0.0833333	0.166667
GCF_000178435.1_ASM17843v1	Bacilli]	firmicutes	1792	101	5.63616	8	8	16	0.0792079	0.0792079	0.158416
GCF_000178455.1_ASM17845v1	Brevibacterium mcbrellneri ATCC 49030	high GC Gram+	2255	127	5.63193	5	3	18	0.0393701	0.023622	0.141732
GCF_000178815.2_ASM17881v2	Methylosinus trichosporium OB3b	a-proteobacteria	4342	196	4.51405	11	14	37	0.0561224	0.0714286	0.188776
GCF_000178835.2_ASM17883v2	Cellulosilyticum lentocellum DSM 5427	firmicutes	4162	255	6.12686	17	13	36	0.0666667	0.0509804	0.141176
GCF_000178855.1_ASM17885v1	Ktedonobacter racemifer DSM 44963	GNS bacteria	10641	686	6.44676	14	7	153	0.0204082	0.0102041	0.223032
GCF_000178875.2_ASM17887v2	Shewanella baltica OS678	g-proteobacteria	4408	258	5.85299	10	15	35	0.0387597	0.0581395	0.135659
GCF_000178955.2_ASM17895v2	Granulicella mallensis MP5ACTX8	bacteria	4722	296	6.26853	11	10	50	0.0371622	0.0337838	0.168919
GCF_000178975.2_ASM17897v2	Granulicella tundricola MP5ACTX9	bacteria	4549	221	4.85821	10	16	36	0.0452489	0.0723982	0.162896
GCF_000179555.1_ASM17955v1	Desulfovibrio fructosivorans JJ	d-proteobacteria	4147	173	4.17169	6	16	32	0.0346821	0.0924855	0.184971
GCF_000179595.2_ASM17959v2	Hungateiclostridium cellulolyticum CD2	firmicutes	4877	239	4.90055	13	14	37	0.0543933	0.0585774	0.154812
GCF_000179615.1_ASM17961v1	Paenibacillus curdlanolyticus YK9	firmicutes	4646	342	7.36117	10	12	53	0.0292398	0.0350877	0.154971
GCF_000179635.2_ASM17963v2	Ruminococcus albus 7 = DSM 20455	firmicutes	3769	168	4.45742	6	6	18	0.0357143	0.0357143	0.107143
GCF_000179915.2_ASM17991v2	Terriglobus saanensis SP1PR4	bacteria	4134	255	6.16836	9	23	37	0.0352941	0.0901961	0.145098
GCF_000179955.1_ASM17995v1	Lactobacillus iners LEAF 2052A-d	firmicutes	1219	62	5.08614	6	5	6	0.0967742	0.0806452	0.0967742
GCF_000181575.2_ASM18157v2	Borreliella burgdorferi Bol26	spirochetes	1224	9	0.735294	0	1	1	0	0.111111	0.111111
GCF_000181875.2_ASM18187v2	Borreliella finlandensis	spirochetes	1097	9	0.820419	0	2	2	0	0.222222	0.222222
GCF_000181895.2_ASM18189v2	Borreliella spielmanii A14S	spirochetes	1130	9	0.79646	0	4	1	0	0.444444	0.111111
GCF_000182745.2_ASM18274v1	Komagataeibacter medellinensis NBRC 3288	a-proteobacteria	3033	177	5.83581	5	6	30	0.0282486	0.0338983	0.169492
GCF_000183135.1_ASM18313v1	Paludibacter propionicigenes WB4	CFB group bacteria	2941	121	4.11425	10	13	21	0.0826446	0.107438	0.173554
GCF_000183205.1_ASM18320v1	Eremococcus coleocola ACS-139-V-Col8	firmicutes	1663	98	5.89296	8	6	15	0.0816327	0.0612245	0.153061
GCF_000183405.1_ASM18340v1	Calditerrivibrio nitroreducens DSM 19672	bacteria	2091	71	3.3955	5	9	10	0.0704225	0.126761	0.140845
GCF_000183425.1_ASM18342v1	Marivirga tractuosa DSM 4126	CFB group bacteria	3709	135	3.6398	6	15	24	0.0444444	0.111111	0.177778
GCF_000183525.2_ASM18352v3	[Eubacterium] cellulosolvens 6	firmicutes	2677	149	5.56593	8	10	16	0.0536913	0.0671141	0.107383
GCF_000183545.2_ASM18354v3	Thermaerobacter subterraneus DSM 13965	firmicutes	2194	101	4.60346	7	4	41	0.0693069	0.039604	0.405941
GCF_000183725.1_ASM18372v1	Sulfuricurvum kujiense DSM 16994	e-proteobacteria	2783	100	3.59324	6	7	10	0.06	0.07	0.1
GCF_000183745.1_ASM18374v1	Oceanithermus profundus DSM 14977	bacteria	2394	81	3.38346	7	8	9	0.0864198	0.0987654	0.111111
GCF_000184345.1_ASM18434v2	Spirochaeta thermophila DSM 6578	spirochetes	2235	85	3.80313	4	10	11	0.0470588	0.117647	0.129412
GCF_000184685.1_ASM18468v1	Intrasporangium calvum DSM 43043	high GC Gram+	3568	218	6.10987	9	10	48	0.0412844	0.0458716	0.220183
GCF_000184705.1_ASM18470v1	Thermaerobacter marianensis DSM 12885	firmicutes	2208	110	4.98188	7	7	48	0.0636364	0.0636364	0.436364
GCF_000185145.2_ASM18514v2	Prevotella oralis ATCC 33269	CFB group bacteria	2224	68	3.05755	9	8	6	0.132353	0.117647	0.0882353
GCF_000185385.1_ASM18538v1	Lachnoanaerobaculum saburreum DSM 3986	firmicutes	2665	155	5.81614	8	13	14	0.0516129	0.083871	0.0903226
GCF_000185445.1_ASM18544v1	Mobiluncus holmesii ATCC 35242	high GC Gram+	1742	75	4.3054	3	6	12	0.04	0.08	0.16
GCF_000185505.1_ASM18550v1	Pseudoramibacter alactolyticus ATCC 23263	firmicutes	2174	112	5.15179	6	8	19	0.0535714	0.0714286	0.169643
GCF_000185705.2_Bilo_wads_3_1_6_V2	Bilophila wadsworthia 3_1_6	d-proteobacteria	3695	189	5.11502	10	14	38	0.0529101	0.0740741	0.201058
GCF_000185725.2_Segn_rugo_CDC_945_V2	Segniliparus rugosus ATCC BAA-974	high GC Gram+	3341	154	4.6094	8	7	37	0.0519481	0.0454545	0.24026
GCF_000185805.1_ASM18580v1	Thermovibrio ammonificans HB-1	bacteria	1819	42	2.30896	7	5	9	0.166667	0.119048	0.214286
GCF_000185885.1_ASM18588v1	Staphylococcus pseudintermedius HKU10-03	firmicutes	2390	139	5.8159	10	11	19	0.0719424	0.0791367	0.136691
GCF_000186005.1_ASM18600v1	Mycoplasma fermentans M64	mycoplasmas	859	19	2.21187	3	0	3	0.157895	0	0.157895
GCF_000186225.1_ASM18622v1	Bacteroides helcogenes P 36-108	CFB group bacteria	3169	142	4.48091	19	16	22	0.133803	0.112676	0.15493
GCF_000186245.1_ASM18624v1	Nitratifractor salsuginis DSM 16511	e-proteobacteria	2083	66	3.16851	3	5	10	0.0454545	0.0757576	0.151515
GCF_000186265.1_ASM18626v1	Cellulophaga algicola DSM 14237	CFB group bacteria	4103	150	3.65586	8	15	14	0.0533333	0.1	0.0933333
GCF_000186345.1_ASM18634v1	Isosphaera pallida ATCC 43644	bacteria	3636	64	1.76018	7	10	37	0.109375	0.15625	0.578125
GCF_000186385.1_ASM18638v1	Deinococcus maricopensis DSM 21211	bacteria	3288	147	4.4708	7	10	15	0.047619	0.0680272	0.102041
GCF_000186885.1_ASM18688v1	Desulfobulbus propionicus DSM 2032	d-proteobacteria	3309	114	3.44515	7	18	21	0.0614035	0.157895	0.184211
GCF_000187125.1_ASM18712v1	Selenomonas artemidis F0399	firmicutes	1984	85	4.28427	7	0	12	0.0823529	0	0.141176
GCF_000187465.1_ASM18746v1	Streptococcus infantis ATCC 700779	firmicutes	1855	95	5.12129	8	7	11	0.0842105	0.0736842	0.115789
GCF_000187585.1_ASM18758v1	Streptococcus peroris ATCC 700780	firmicutes	1578	94	5.95691	8	7	11	0.0851064	0.0744681	0.117021
GCF_000187935.1_ASM18793v2	Streptococcus parauberis NCFD 2020	firmicutes	2056	159	7.73346	6	12	16	0.0377358	0.0754717	0.100629
GCF_000187975.2_ASM18797v3	Streptococcus criceti HS-6	firmicutes	2034	148	7.2763	7	7	27	0.0472973	0.0472973	0.182432
GCF_000188015.2_ASM18801v3	Streptococcus ictaluri 707-05	firmicutes	1911	126	6.59341	5	8	10	0.0396825	0.0634921	0.0793651
GCF_000188055.2_ASM18805v3	Streptococcus]	firmicutes	2070	131	6.3285	5	6	16	0.0381679	0.0458015	0.122137
GCF_000188195.1_ASM18819v1	Succinatimonas hippei YIT 12066	g-proteobacteria	2031	90	4.43131	4	11	15	0.0444444	0.122222	0.166667
GCF_000189255.1_ASM18925v1	Vibrio brasiliensis LMG 20546	g-proteobacteria	4225	293	6.93491	11	23	40	0.0375427	0.0784983	0.136519
GCF_000189755.2_ASM18975v3	Desulfotomaculum nigrificans DSM 574	firmicutes	2849	155	5.44051	15	17	33	0.0967742	0.109677	0.212903
GCF_000189775.2_ASM18977v3	Thermoanaerobacterium xylanolyticum LX-11	firmicutes	2302	127	5.51694	17	10	21	0.133858	0.0787402	0.165354
GCF_000190435.1_ASM19043v1	Sphaerochaeta globosa str. Buddy	spirochetes	3009	199	6.61349	4	14	26	0.0201005	0.0703518	0.130653
GCF_000190475.1_ASM19047v1	Ornithinibacillus scapharcae TW25	firmicutes	3699	220	5.94755	9	8	24	0.0409091	0.0363636	0.109091
GCF_000190555.1_ASM19055v1	Deinococcus proteolyticus MRP	bacteria	2657	98	3.68837	4	6	17	0.0408163	0.0612245	0.173469
GCF_000190575.1_ASM19057v1	Phocaeicola salanitronis DSM 18170	CFB group bacteria	3535	132	3.73409	19	9	22	0.143939	0.0681818	0.166667
GCF_000190595.1_ASM19059v1	Cellulophaga lytica DSM 7489	CFB group bacteria	3252	143	4.39729	7	11	27	0.048951	0.0769231	0.188811
GCF_000190635.1_ASM19063v1	Syntrophobotulus glycolicus DSM 8271	firmicutes	3104	190	6.12113	11	12	25	0.0578947	0.0631579	0.131579
GCF_000190735.1_ASM19073v2	Pseudopedobacter saltans DSM 12145	CFB group bacteria	3744	146	3.89957	13	8	23	0.0890411	0.0547945	0.157534
GCF_000190755.2_ASM19075v3	Methylobacter tundripaludum SV96	g-proteobacteria	4055	164	4.04439	10	15	19	0.0609756	0.0914634	0.115854
GCF_000191065.1_ASM19106v1	Prevotella multiformis DSM 16608	CFB group bacteria	2274	72	3.16623	8	9	15	0.111111	0.125	0.208333
GCF_000191105.1_ASM19110v1	Streptococcus sanguinis SK405	firmicutes	2166	142	6.55586	7	10	17	0.0492958	0.0704225	0.119718
GCF_000191145.1_ASM19114v1	Acinetobacter pittii PHEA-2]	g-proteobacteria	3599	277	7.69658	8	11	40	0.0288809	0.0397112	0.144404
GCF_000191885.1_ASM19188v1	Anaerophaga thermohalophila DSM 12881	CFB group bacteria	2903	104	3.5825	9	10	21	0.0865385	0.0961538	0.201923
GCF_000192435.1_ASM19243v1	Gordonia neofelifaecis NRRL B-59395	high GC Gram+	3866	299	7.73409	9	15	64	0.0301003	0.0501672	0.214047
GCF_000192475.1_ASM19247v1	Ruegeria conchae	a-proteobacteria	4274	285	6.66823	12	16	42	0.0421053	0.0561404	0.147368
GCF_000192575.1_NovNit_2.0	Novosphingobium nitrogenifigens DSM 19370	a-proteobacteria	3680	235	6.38587	8	18	41	0.0340426	0.0765957	0.174468
GCF_000192745.1_ASM19274v1	Polymorphum gilvum SL003B-26A1	a-proteobacteria	4342	264	6.08015	10	24	40	0.0378788	0.0909091	0.151515
GCF_000192865.1_ASM19286v1	Marinomonas mediterranea MMB-1	g-proteobacteria	4102	311	7.58167	10	17	38	0.0321543	0.0546624	0.122186
GCF_000193225.1_ASM19322v1	Verminephrobacter aporrectodeae subsp. tuberculatae At4	b-proteobacteria	4006	240	5.99101	9	16	40	0.0375	0.0666667	0.166667
GCF_000193435.2_ASM19343v3	Caldicellulosiruptor lactoaceticus 6A	firmicutes	2186	108	4.94053	8	7	18	0.0740741	0.0648148	0.166667
GCF_000194135.1_ASM19413v1	Hippea maritima DSM 10411	d-proteobacteria	1665	44	2.64264	3	5	8	0.0681818	0.113636	0.181818
GCF_000194605.1_ASM19460v1	Fluviicola taffensis DSM 16823	CFB group bacteria	3970	167	4.20655	7	13	22	0.0419162	0.0778443	0.131737
GCF_000194985.1_ASM19498v1	Dialister micraerophilus DSM 19965	firmicutes	1139	47	4.12643	5	4	9	0.106383	0.0851064	0.191489
GCF_000195275.1_ASM19527v1	Treponema succinifaciens DSM 2489	spirochetes	2615	113	4.32122	4	7	11	0.0353982	0.0619469	0.0973451
GCF_000195295.1_ASM19529v1	Desulfobacca acetoxidans DSM 11109	d-proteobacteria	2874	104	3.61865	8	18	18	0.0769231	0.173077	0.173077
GCF_000195315.1_ASM19531v1	Coriobacterium glomerans PW2	actinobacteria	1765	134	7.59207	4	7	17	0.0298507	0.0522388	0.126866
GCF_000195335.1_ASM19533v1	Marinithermus hydrothermalis DSM 14884	bacteria	2176	86	3.95221	10	9	11	0.116279	0.104651	0.127907
GCF_000195555.1_ASM19555v1	Francisella hispaniensis	g-proteobacteria	1802	43	2.38624	7	2	7	0.162791	0.0465116	0.162791
GCF_000195635.1_ASM19563v1	Bacteroides fluxus YIT 12057	CFB group bacteria	3403	128	3.76139	20	21	20	0.15625	0.164062	0.15625
GCF_000195875.1_ASM19587v1	Mycoplasma pulmonis UAB CTIP	mycoplasmas	741	8	1.07962	1	0	2	0.125	0	0.25
GCF_000195955.2_ASM19595v2	Mycobacterium tuberculosis H37Rv]	high GC Gram+	3906	242	6.1956	10	7	58	0.0413223	0.0289256	0.239669
GCF_000196035.1_ASM19603v1	Listeria monocytogenes EGD-e]	firmicutes	2867	231	8.0572	11	10	46	0.047619	0.04329	0.199134
GCF_000196115.1_ASM19611v1	Rhodopirellula baltica SH 1	bacteria	5060	121	2.3913	4	9	33	0.0330579	0.0743802	0.272727
GCF_000196135.1_ASM19613v1	Wolinella succinogenes DSM 1740	e-proteobacteria	2029	71	3.49926	5	6	7	0.0704225	0.084507	0.0985915
GCF_000196155.1_ASM19615v1	Photorhabdus laumondii subsp. laumondii TTO1	g-proteobacteria	4505	320	7.10322	8	26	38	0.025	0.08125	0.11875
GCF_000196175.1_ASM19617v1	Bdellovibrio bacteriovorus HD100	proteobacteria	3542	118	3.33145	4	5	24	0.0338983	0.0423729	0.20339
GCF_000196275.1_ASM19627v1	Deinococcus geothermalis DSM 11300	bacteria	2977	138	4.63554	8	9	20	0.057971	0.0652174	0.144928
GCF_000196315.1_ASM19631v1	Croceibacter atlanticus HTCC2559	CFB group bacteria	2653	89	3.35469	5	12	14	0.0561798	0.134831	0.157303
GCF_000196355.1_ASM19635v1	Nitrosospira multiformis ATCC 25196	b-proteobacteria	2739	101	3.68748	9	8	21	0.0891089	0.0792079	0.207921
GCF_000196435.1_ASM19643v1	Bartonella tribocorum CIP 105476	a-proteobacteria	1902	81	4.25868	4	6	12	0.0493827	0.0740741	0.148148
GCF_000196455.1_ASM19645v1	[Clostridium] sticklandii	firmicutes	2503	136	5.43348	14	16	20	0.102941	0.117647	0.147059
GCF_000196475.1_ASM19647v1	Photorhabdus asymbiotica	g-proteobacteria	4070	258	6.33907	9	28	31	0.0348837	0.108527	0.120155
GCF_000196495.1_ASM19649v1	Aliivibrio salmonicida LFI1238	g-proteobacteria	3609	213	5.90191	10	23	24	0.0469484	0.107981	0.112676
GCF_000196515.1_ASM19651v1	'Nostoc azollae' 0708	cyanobacteria	3645	71	1.94787	8	5	6	0.112676	0.0704225	0.084507
GCF_000196535.1_ASM19653v1	Mobiluncus curtisii ATCC 43063	high GC Gram+	1792	76	4.24107	3	6	13	0.0394737	0.0789474	0.171053
GCF_000196615.1_ASM19661v1	Erwinia billingiae Eb661	g-proteobacteria	4807	415	8.63324	12	31	49	0.0289157	0.0746988	0.118072
GCF_000196675.1_ASM19667v1	Pseudonocardia dioxanivorans CB1190	high GC Gram+	6677	549	8.22226	7	12	131	0.0127505	0.0218579	0.238616
GCF_000196795.1_ASM19679v1	Acinetobacter oleivorans DR1	g-proteobacteria	3813	317	8.31366	7	13	41	0.022082	0.0410095	0.129338
GCF_000196875.2_ASM19687v2	Halomonas elongata DSM 2581	g-proteobacteria	3703	268	7.23738	8	21	53	0.0298507	0.0783582	0.197761
GCF_000197735.1_ASM19773v1	Glutamicibacter arilaitensis Re117	high GC Gram+	3420	228	6.66667	8	15	33	0.0350877	0.0657895	0.144737
GCF_000198775.1_ASM19877v1	Mycetohabitans rhizoxinica HKI 454	b-proteobacteria	2880	176	6.11111	13	21	44	0.0738636	0.119318	0.25
GCF_000199675.1_ASM19967v1	Anaerolinea thermophila UNI-1	GNS bacteria	3082	115	3.73134	8	8	15	0.0695652	0.0695652	0.130435
GCF_000200595.1_ASM20059v1	Helicobacter felis ATCC 49179	e-proteobacteria	1607	16	0.995644	3	3	3	0.1875	0.1875	0.1875
GCF_000200735.1_ASM20073v1	Mycoplasma haemofelis str. Langford 1	mycoplasmas	1487	5	0.336247	1	0	1	0.2	0	0.2
GCF_000202835.1_ASM20283v1	Acidiphilium multivorum AIU301	a-proteobacteria	3704	216	5.83153	8	15	51	0.037037	0.0694444	0.236111
GCF_000203215.1_ASM20321v1	Mycoplasma suis KI3806	mycoplasmas	794	3	0.377834	0	0	0	0	0	0
GCF_000204015.1_ASM20401v1	Asticcacaulis biprosthecum C19	a-proteobacteria	4535	275	6.06395	10	5	34	0.0363636	0.0181818	0.123636
GCF_000204195.1_ASM20419v1	Acidovorax radicis N35	b-proteobacteria	4981	425	8.53242	9	26	92	0.0211765	0.0611765	0.216471
GCF_000204235.1_ASM20423v2	[Propionibacterium] humerusii P08	high GC Gram+	2287	102	4.45999	8	9	18	0.0784314	0.0882353	0.176471
GCF_000204255.1_ASM20425v1	Chlamydia psittaci 6BC	chlamydias	978	13	1.32924	2	4	4	0.153846	0.307692	0.307692
GCF_000205025.1_ASM20502v1	Parasutterella excrementihominis YIT 11859	b-proteobacteria	2476	155	6.2601	5	10	27	0.0322581	0.0645161	0.174194
GCF_000208385.1_ASM20838v1	Sphaerochaeta coccoides DSM 17374	spirochetes	1835	112	6.10354	4	13	16	0.0357143	0.116071	0.142857
GCF_000208405.1_ASM20840v1	Selenomonas sputigena ATCC 35185	firmicutes	2260	95	4.20354	10	2	13	0.105263	0.0210526	0.136842
GCF_000210095.1_ASM21009v1	Ruminococcus champanellensis 18P13 = JCM 17042	firmicutes	2294	118	5.14385	8	11	9	0.0677966	0.0932203	0.0762712
GCF_000210375.1_ASM21037v1	Arthrospira platensis NIES-39	cyanobacteria	5196	88	1.69361	4	10	14	0.0454545	0.113636	0.159091
GCF_000210575.1_ASM21057v1	Alistipes shahii WAL 8301	CFB group bacteria	2948	94	3.1886	10	14	18	0.106383	0.148936	0.191489
GCF_000210915.2_ASM21091v2	Halobacteriovorax marinus SJ	proteobacteria	3269	98	2.99786	4	6	12	0.0408163	0.0612245	0.122449
GCF_000211495.1_ASM21149v1	Photobacterium leiognathi subsp. mandapamensis svers.1.1.	g-proteobacteria	3963	238	6.00555	11	17	34	0.0462185	0.0714286	0.142857
GCF_000211815.1_ASM21181v1	Moorea producens 3L	cyanobacteria	6741	141	2.09168	8	6	23	0.0567376	0.0425532	0.163121
GCF_000211835.1_ASM21183v1	Hylemonella gracilis ATCC 19624	b-proteobacteria	3270	217	6.63609	7	22	52	0.0322581	0.101382	0.239631
GCF_000212375.1_ASM21237v1	Porphyromonas asaccharolytica DSM 20707	CFB group bacteria	1611	43	2.66915	3	3	12	0.0697674	0.0697674	0.27907
GCF_000212395.1_ASM21239v1	Thermodesulfobium narugense DSM 14796	firmicutes	1825	49	2.68493	6	5	6	0.122449	0.102041	0.122449
GCF_000212415.1_ASM21241v1	Treponema brennaborense DSM 12168	spirochetes	2556	133	5.20344	4	13	7	0.0300752	0.0977444	0.0526316
GCF_000212675.2_ASM21267v2	Desulfocurvibacter africanus subsp. africanus str. Walvis Bay	d-proteobacteria	3717	150	4.03551	8	26	28	0.0533333	0.173333	0.186667
GCF_000212695.1_ASM21269v1	Cellulomonas fimi ATCC 484	high GC Gram+	3744	240	6.41026	9	10	69	0.0375	0.0416667	0.2875
GCF_000212735.1_ASM21273v1	Haliscomenobacter hydrossis DSM 1100	CFB group bacteria	6618	272	4.11	9	11	39	0.0330882	0.0404412	0.143382
GCF_000212915.1_ASM21291v1	Bacteroides coprosuis DSM 18011	CFB group bacteria	2365	75	3.17125	9	8	10	0.12	0.106667	0.133333
GCF_000213235.1_ASM21323v1	Tepidanaerobacter acetatoxydans Re1	firmicutes	2551	146	5.72325	19	16	25	0.130137	0.109589	0.171233
GCF_000213255.1_ASM21325v1	Mahella australiensis 50-1 BON	firmicutes	2860	169	5.90909	10	9	25	0.0591716	0.0532544	0.147929
GCF_000213555.1_Dysg_gade_ATCC_V1	Dysgonomonas gadei ATCC BAA-286	CFB group bacteria	4001	173	4.32392	28	13	35	0.16185	0.0751445	0.202312
GCF_000213655.1_ASM21365v1	Alteromonas naphthalenivorans	g-proteobacteria	4153	214	5.1529	8	22	39	0.0373832	0.102804	0.182243
GCF_000213905.2_ASM21390v2	Chlamydia abortus LLG	chlamydias	946	12	1.2685	2	4	3	0.166667	0.333333	0.25
GCF_000213975.1_ASM21397v1	Centipeda periodontii DSM 2778	firmicutes	2436	114	4.6798	8	6	12	0.0701754	0.0526316	0.105263
GCF_000214075.1_ASM21407v1	Microcoleus vaginatus FGP-2	cyanobacteria	5089	119	2.33838	6	5	19	0.0504202	0.0420168	0.159664
GCF_000214095.2_ASM21409v3	Acidithiobacillus ferrivorans SS3	proteobacteria	3015	151	5.00829	7	13	16	0.0463576	0.0860927	0.10596
GCF_000214155.1_ASM21415v1	Mycolicibacter sinensis	high GC Gram+	4262	273	6.40544	6	0	57	0.021978	0	0.208791
GCF_000214175.1_ASM21417v1	Hoyosella subflava DQS3-9A1	high GC Gram+	4459	346	7.75959	11	14	67	0.0317919	0.0404624	0.193642
GCF_000214215.1_ASM21421v1	Marinomonas posidonica IVIA-Po-181	g-proteobacteria	3475	267	7.68345	8	18	39	0.0299625	0.0674157	0.146067
GCF_000214235.1_ASM21423v1	Serratia plymuthica AS9	g-proteobacteria	4936	485	9.82577	11	32	65	0.0226804	0.0659794	0.134021
GCF_000214275.2_ASM21427v3	Methylomicrobium album BG8	g-proteobacteria	3736	149	3.98822	7	14	16	0.0469799	0.0939597	0.107383
GCF_000214355.1_ASM21435v1	Treponema azotonutricium ZAS-9	spirochetes	3326	137	4.11906	5	14	12	0.0364964	0.10219	0.0875912
GCF_000214375.1_ASM21437v1	Treponema primitia ZAS-2	spirochetes	3436	158	4.59837	5	13	18	0.0316456	0.0822785	0.113924
GCF_000214595.1_ASM21459v1	Methylophaga aminisulfidivorans MP	g-proteobacteria	3065	149	4.86134	4	20	26	0.0268456	0.134228	0.174497
GCF_000214825.1_ASM21482v1	Thiomicrospira cyclica ALM1	g-proteobacteria	1657	69	4.16415	4	10	7	0.057971	0.144928	0.101449
GCF_000215085.1_ASM21508v1	Desulfotomaculum ruminis DSM 2154	firmicutes	3777	266	7.04263	12	19	38	0.0451128	0.0714286	0.142857
GCF_000215105.1_ASM21510v1	Isoptericola variabilis 225	high GC Gram+	2919	185	6.33779	8	11	47	0.0432432	0.0594595	0.254054
GCF_000215705.1_ASM21570v1	Ramlibacter tataouinensis TTB310	b-proteobacteria	3907	230	5.88687	10	11	50	0.0434783	0.0478261	0.217391
GCF_000215935.2_HLPCO_V2	Haloplasma contractile SSD-17B	mycoplasmas	2979	113	3.79322	8	6	11	0.0707965	0.0530973	0.0973451
GCF_000215955.2_SSPSH_V2	Salinisphaera shabanensis E1L3A	g-proteobacteria	3467	171	4.93222	7	15	34	0.0409357	0.0877193	0.19883
GCF_000215975.1_ASM21597v1	Thermodesulfobacterium geofontis OPF15	bacteria	1639	42	2.56254	4	1	10	0.0952381	0.0238095	0.238095
GCF_000217655.1_ASM21765v1	Treponema paraluiscuniculi Cuniculi A	spirochetes	939	14	1.49095	1	3	1	0.0714286	0.214286	0.0714286
GCF_000217795.1_ASM21779v1	Thermodesulfatator indicus DSM 15286	bacteria	2199	75	3.41064	5	17	15	0.0666667	0.226667	0.2
GCF_000217815.1_ASM21781v1	Pseudothermotoga thermarum DSM 5069	thermotogales	1957	68	3.47471	7	6	11	0.102941	0.0882353	0.161765
GCF_000218235.1_ASM21823v1	Prevotella multisaccharivorax DSM 17128	CFB group bacteria	2580	82	3.17829	6	9	17	0.0731707	0.109756	0.207317
GCF_000218485.1_ASM21848v2	Aquimarina agarivorans	CFB group bacteria	3276	111	3.38828	7	13	13	0.0630631	0.117117	0.117117
GCF_000218545.1_ASM21854v1	Cellulomonas gilvus ATCC 13127	high GC Gram+	3121	195	6.248	6	13	40	0.0307692	0.0666667	0.205128
GCF_000218565.1_ASM21856v1	Afipia carboxidovorans OM5	a-proteobacteria	3643	174	4.77628	7	19	37	0.0402299	0.109195	0.212644
GCF_000218625.1_ASM21862v1	Flexistipes sinusarabici DSM 4947	bacteria	2206	84	3.8078	8	19	12	0.0952381	0.22619	0.142857
GCF_000218855.1_ASM21885v1	Clostridium acetobutylicum DSM 1731	firmicutes	3839	251	6.53816	13	15	36	0.0517928	0.059761	0.143426
GCF_000218895.1_ASM21889v1	Runella slithyformis DSM 19594	CFB group bacteria	5669	276	4.86858	8	2	34	0.0289855	0.00724638	0.123188
GCF_000219045.1_ASM21904v1	Francisella salina	g-proteobacteria	1896	61	3.2173	8	4	9	0.131148	0.0655738	0.147541
GCF_000219125.1_ASM21912v1	Acetonema longum DSM 6540	firmicutes	3966	234	5.90015	18	17	39	0.0769231	0.0726496	0.166667
GCF_000219725.1_ASM21972v1	Treponema caldarium DSM 7334	spirochetes	2808	136	4.8433	7	18	13	0.0514706	0.132353	0.0955882
GCF_000219915.2_ASM21991v3	Advenella kashmirensis WT001	b-proteobacteria	3281	291	8.86925	5	11	32	0.0171821	0.0378007	0.109966
GCF_000220215.1_ASM22021v1	Prevotella dentalis DSM 3688	CFB group bacteria	2425	92	3.79381	13	8	18	0.141304	0.0869565	0.195652
GCF_000220235.1_ASM22023v1	Prevotella nigrescens ATCC 33563	CFB group bacteria	2047	57	2.78456	6	6	11	0.105263	0.105263	0.192982
GCF_000220525.1_ASM22052v2	Ochrovirga pacifica	CFB group bacteria	2800	112	4	10	10	18	0.0892857	0.0892857	0.160714
GCF_000220705.2_ASM22070v2	Streptomyces xinghaiensis S187	high GC Gram+	5813	409	7.03595	12	19	138	0.0293399	0.0464548	0.337408
GCF_000221505.1_ASM22150v2	Lactobacillus oris F0423	firmicutes	1906	130	6.82057	5	8	15	0.0384615	0.0615385	0.115385
GCF_000221985.1_ASM22198v1	Streptococcus pseudopneumoniae IS7493	firmicutes	2048	130	6.34766	8	7	24	0.0615385	0.0538462	0.184615
GCF_000222105.3_ASM22210v4	Mycobacterium colombiense CECT 3035	high GC Gram+	5168	332	6.42415	8	13	61	0.0240964	0.0391566	0.183735
GCF_000222305.1_ASM22230v1	Borreliella bissettii DN127	spirochetes	1252	10	0.798722	0	2	1	0	0.2	0.1
GCF_000222485.1_ASM22248v1	Cyclobacterium marinum DSM 745	CFB group bacteria	4848	175	3.60974	4	1	23	0.0228571	0.00571429	0.131429
GCF_000222605.1_ASM22260v1	Vibrio ichthyoenteri ATCC 700023	g-proteobacteria	4175	270	6.46707	10	23	40	0.037037	0.0851852	0.148148
GCF_000222975.1_ASM22297v1	Enterobacterales]	g-proteobacteria	3773	228	6.04294	10	8	27	0.0438596	0.0350877	0.118421
GCF_000223215.1_ASM22321v1	Brachyspira intermedia PWS/A	bacteria	2708	59	2.17873	5	5	13	0.0847458	0.0847458	0.220339
GCF_000223985.1_ASM22398v1	Thiocapsa marina 5811	g-proteobacteria	4740	199	4.19831	7	7	43	0.0351759	0.0351759	0.21608
GCF_000224005.2_ASM22400v3	Marichromatium purpuratum 984	g-proteobacteria	3227	113	3.5017	6	8	23	0.0530973	0.0707965	0.20354
GCF_000224065.1_ASM22406v1	Thiorhodococcus drewsii AZ1	g-proteobacteria	4517	168	3.71928	8	18	38	0.047619	0.107143	0.22619
GCF_000224085.1_ASM22408v1	Muricauda ruestringensis DSM 13258	CFB group bacteria	3351	166	4.95375	8	8	21	0.0481928	0.0481928	0.126506
GCF_000224335.1_BizArg_1.0	Bizionia argentinensis JUB59	CFB group bacteria	2947	97	3.29148	6	9	17	0.0618557	0.0927835	0.175258
GCF_000224555.1_ASM22455v1	Helicobacter pylori Puno135	e-proteobacteria	1468	14	0.953678	2	3	4	0.142857	0.214286	0.285714
GCF_000224615.1_Prev_oulo_F0390_V1	Prevotella oulorum F0390	CFB group bacteria	2242	60	2.67618	4	2	9	0.0666667	0.0333333	0.15
GCF_000224675.1_ASM22467v1	Enterobacter soli	g-proteobacteria	4605	365	7.92617	14	12	40	0.0383562	0.0328767	0.109589
GCF_000224785.1_ASM22478v2	Lentibacillus jeotgali	firmicutes	3483	204	5.85702	12	15	34	0.0588235	0.0735294	0.166667
GCF_000225525.1_ASM22552v1	Streptomyces zinciresistens K42	high GC Gram+	7097	477	6.72115	11	16	123	0.0230608	0.033543	0.257862
GCF_000225705.1_Coll_tana_YIT_12063_V1	Collinsella tanakaei YIT 12063	actinobacteria	2137	147	6.8788	6	9	20	0.0408163	0.0612245	0.136054
GCF_000225825.1_ASM22582v2	Brachybacterium squillarum M-6-3	high GC Gram+	2760	160	5.7971	8	9	47	0.05	0.05625	0.29375
GCF_000225955.1_ASM22595v1	Rhodospirillum rubrum F11	a-proteobacteria	3817	242	6.34006	14	29	44	0.0578512	0.119835	0.181818
GCF_000226135.1_ASM22613v2	Bacteroides faecis MAJ27	CFB group bacteria	4451	181	4.0665	33	15	49	0.18232	0.0828729	0.270718
GCF_000226215.1_ASM22621v2	Dietzia alimentaria 72	high GC Gram+	3054	158	5.17354	6	11	35	0.0379747	0.0696203	0.221519
GCF_000226295.1_ASM22629v1	Chloracidobacterium thermophilum B	bacteria	2973	71	2.38816	6	7	17	0.084507	0.0985915	0.239437
GCF_000226315.1_ASM22631v1	Micavibrio aeruginosavorus ARL-13	a-proteobacteria	2299	88	3.82775	11	10	18	0.125	0.113636	0.204545
GCF_000226565.1_ASM22656v1	Glaciecola nitratireducens FR1064	g-proteobacteria	3417	144	4.21422	9	17	23	0.0625	0.118056	0.159722
GCF_000226625.1_ASM22662v1	Taylorella asinigenitalis MCE3	b-proteobacteria	1486	44	2.96097	8	7	6	0.181818	0.159091	0.136364
GCF_000227665.2_ASM22766v3	Thiomicrospira aerophila AL3	g-proteobacteria	2029	92	4.53425	5	3	16	0.0543478	0.0326087	0.173913
GCF_000227685.2_ASM22768v3	Thioalkalivibrio paradoxus ARh 1	g-proteobacteria	3311	155	4.68137	7	11	30	0.0451613	0.0709677	0.193548
GCF_000227705.2_ASM22770v3	Thermobacillus composti KWC4	firmicutes	3806	283	7.43563	12	15	55	0.0424028	0.0530035	0.194346
GCF_000227725.1_ASM22772v1	Thiorhodospira sibirica ATCC 700588	g-proteobacteria	2643	82	3.10253	5	3	17	0.0609756	0.0365854	0.207317
GCF_000227745.2_ASM22774v3	Thiocystis violascens DSM 198	g-proteobacteria	4226	147	3.47847	6	14	24	0.0408163	0.0952381	0.163265
GCF_000230655.2_ASM23065v3	Thermotoga maritima MSB8	thermotogales	1846	65	3.52113	3	4	13	0.0461538	0.0615385	0.2
GCF_000230695.2_ASM23069v3	Rhodanobacter denitrificans	g-proteobacteria	3784	183	4.83615	10	21	41	0.0546448	0.114754	0.224044
GCF_000230915.1_ASM23091v1	Paenibacillus lactis 154	firmicutes	5940	584	9.83165	10	25	96	0.0171233	0.0428082	0.164384
GCF_000230995.2_ASM23099v3	Mesorhizobium australicum WSM2073	a-proteobacteria	5761	426	7.39455	13	24	79	0.0305164	0.056338	0.185446
GCF_000231035.2_ASM23103v3	Pseudonocardiaceae]	high GC Gram+	4244	266	6.26767	4	5	73	0.0150376	0.018797	0.274436
GCF_000231055.2_ASM23105v3	Saccharomonospora azurea NA-128	high GC Gram+	4263	318	7.45954	10	15	73	0.0314465	0.0471698	0.22956
GCF_000231365.1_ASM23136v1	Fischerella thermalis JSC-11	cyanobacteria	4324	107	2.47456	7	6	13	0.0654206	0.0560748	0.121495
GCF_000231385.2_ASM23138v3	Desulfosporosinus meridiei DSM 13257	firmicutes	4309	262	6.0803	16	29	50	0.0610687	0.110687	0.19084
GCF_000231405.2_ASM23140v3	Desulfitobacterium metallireducens DSM 15288	firmicutes	2958	144	4.86815	11	14	28	0.0763889	0.0972222	0.194444
GCF_000231425.2_ASM23142v3	Crocosphaera subtropica ATCC 51472	cyanobacteria	4902	123	2.50918	6	8	20	0.0487805	0.0650407	0.162602
GCF_000231445.1_ASM23144v1	Commensalibacter intestini A911	a-proteobacteria	2189	70	3.19781	7	4	11	0.1	0.0571429	0.157143
GCF_000233595.1_ASM23359v1	Pantoea ananatis PA13	g-proteobacteria	4396	339	7.71156	11	21	39	0.0324484	0.0619469	0.115044
GCF_000233695.2_ASM23369v3	Desulfobacter postgatei 2ac9	d-proteobacteria	3324	126	3.79061	8	18	23	0.0634921	0.142857	0.18254
GCF_000233715.2_ASM23371v3	Desulfallas gibsoniae DSM 7213	firmicutes	4364	269	6.16407	16	7	38	0.0594796	0.0260223	0.141264
GCF_000233775.1_ASM23377v1	Thermovirga lienii DSM 17291	bacteria	1857	80	4.30802	7	8	17	0.0875	0.1	0.2125
GCF_000233915.3_ASM23391v4	Pseudoxanthomonas spadix BD-a59	g-proteobacteria	3086	155	5.02268	12	1	37	0.0774194	0.00645161	0.23871
GCF_000234055.1_Prev_hist_F0411_V1	Prevotella histicola F0411	CFB group bacteria	2246	68	3.0276	7	8	13	0.102941	0.117647	0.191176
GCF_000234095.1_Sele_infe_ATCC_43532_V1	Selenomonas infelix ATCC 43532	firmicutes	2145	90	4.1958	7	7	9	0.0777778	0.0777778	0.1
GCF_000234135.1_Sele_noxi_F0398_V1	Selenomonas noxia F0398	firmicutes	1943	69	3.55121	7	6	9	0.101449	0.0869565	0.130435
GCF_000234355.1_ASM23435v1	Gluconobacter morbifer G707	a-proteobacteria	2590	133	5.13514	9	7	26	0.0676692	0.0526316	0.195489
GCF_000235405.2_ASM23540v3	Fervidobacterium pennivorans DSM 9078	thermotogales	1914	56	2.92581	6	2	12	0.107143	0.0357143	0.214286
GCF_000235425.2_ASM23542v3	Frankia saprophytica	high GC Gram+	7753	621	8.0098	8	19	207	0.0128824	0.0305958	0.333333
GCF_000235445.1_John_igna_ATCC_51276_V1	Johnsonella ignava ATCC 51276	firmicutes	2221	114	5.13282	6	5	21	0.0526316	0.0438596	0.184211
GCF_000235585.1_ASM23558v1	Paenibacillus terrae HPL-003	firmicutes	5126	457	8.91533	12	16	67	0.0262582	0.0350109	0.146608
GCF_000235605.1_ASM23560v1	Desulfosporosinus orientis DSM 765	firmicutes	5250	384	7.31429	32	29	83	0.0833333	0.0755208	0.216146
GCF_000235625.1_ASM23562v1	Marinobacter manganoxydans MnI7-9	g-proteobacteria	4031	235	5.82982	12	16	44	0.0510638	0.0680851	0.187234
GCF_000235885.1_ASM23588v1	Prevotella stercorea DSM 18206	CFB group bacteria	2516	70	2.78219	5	12	13	0.0714286	0.171429	0.185714
GCF_000236145.1_ASM23614v1	Fluoribacter dumoffii Tex-KL	g-proteobacteria	3254	102	3.1346	10	7	15	0.0980392	0.0686275	0.147059
GCF_000236405.1_ASM23640v1	Blattabacterium sp.	CFB group bacteria	536	7	1.30597	0	0	0	0	0	0
GCF_000236565.1_ASM23656v2	Mesorhizobium alhagi CCNWXJ12-2	a-proteobacteria	6568	437	6.65347	10	16	74	0.0228833	0.0366133	0.169336
GCF_000236685.1_ASM23668v1	Sphaerochaeta pleomorpha str. Grapes	spirochetes	3165	222	7.01422	5	11	25	0.0225225	0.0495495	0.112613
GCF_000236705.1_ASM23670v1	Owenweeksia hongkongensis DSM 17368	CFB group bacteria	3440	114	3.31395	2	10	15	0.0175439	0.0877193	0.131579
GCF_000236785.1_ASM23678v2	Achromobacter arsenitoxydans SY8	b-proteobacteria	5612	508	9.05203	11	31	77	0.0216535	0.0610236	0.151575
GCF_000236805.1_PPe03	Paenibacillus peoriae KCTC 3763	firmicutes	4927	441	8.95068	10	18	70	0.0226757	0.0408163	0.15873
GCF_000237085.1_ASM23708v1	Hungateiclostridium clariflavum DSM 19732	firmicutes	3816	149	3.90461	10	10	32	0.0671141	0.0671141	0.214765
GCF_000237205.1_ASM23720v1	Simkania negevensis Z	bacteria	2295	44	1.91721	7	7	14	0.159091	0.159091	0.318182
GCF_000237285.1_ASM23728v1	Helicobacter]	e-proteobacteria	1559	16	1.0263	3	3	1	0.1875	0.1875	0.0625
GCF_000237305.1_ASM23730v1	Streptomyces cattleya NRRL 8057 = DSM 46488	high GC Gram+	6939	601	8.66119	12	17	146	0.0199667	0.0282862	0.242928
GCF_000237805.1_ASM23780v1	Jonquetella anthropi DSM 22815	bacteria	1498	65	4.33912	5	0	9	0.0769231	0	0.138462
GCF_000237825.1_ASM23782v1	Thermanaerovibrio velox DSM 12556	bacteria	1652	68	4.11622	6	6	5	0.0882353	0.0882353	0.0735294
GCF_000237845.1_ASM23784v1	Rickettsia slovaca 13-B	a-proteobacteria	1299	34	2.6174	4	3	7	0.117647	0.0882353	0.205882
GCF_000237995.1_ASM23799v2	Pediococcus claussenii ATCC BAA-344	firmicutes	1851	136	7.34738	6	7	28	0.0441176	0.0514706	0.205882
GCF_000238055.2_Oribacterium_sp_ACB1_V2	Oribacterium parvum ACB1	firmicutes	2067	113	5.46686	5	12	19	0.0442478	0.106195	0.168142
GCF_000238075.1_Oribacterium_sp_ACB7_V1	Oribacterium asaccharolyticum ACB7	firmicutes	2127	121	5.68876	6	11	22	0.0495868	0.0909091	0.181818
GCF_000238135.1_Eubact_bact_CM5_V1	Peptoanaerobacter stomatis	firmicutes	2195	103	4.69248	10	9	19	0.0970874	0.0873786	0.184466
GCF_000238255.3_ASM23825v4	Pseudoalteromonas spongiae UST010723-006	g-proteobacteria	4167	249	5.97552	9	20	39	0.0361446	0.0803213	0.156627
GCF_000238275.3_Pund_v2.0	Pseudoalteromonas undina	g-proteobacteria	3519	187	5.31401	8	16	23	0.0427807	0.0855615	0.122995
GCF_000238295.3_ASM23829v4	Pseudoalteromonas rubra	g-proteobacteria	4901	277	5.65191	10	18	41	0.0361011	0.0649819	0.148014
GCF_000238355.1_Phal_1.0	Pseudoalteromonas haloplanktis ATCC 14393	g-proteobacteria	4241	245	5.77694	9	16	38	0.0367347	0.0653061	0.155102
GCF_000238375.3_ASM23837v4	Pseudoalteromonas citrea	g-proteobacteria	4387	237	5.40233	8	23	30	0.0337553	0.0970464	0.126582
GCF_000238395.3_ASM23839v4	Pseudoalteromonas arctica A 37-1-2	g-proteobacteria	4002	221	5.52224	8	9	27	0.0361991	0.040724	0.122172
GCF_000238915.1_ASM23891v2	Arthrobacter globiformis NBRC 12137	high GC Gram+	4292	329	7.66542	7	13	83	0.0212766	0.0395137	0.25228
GCF_000238995.1_ASM23899v1	Mycoplasma haemocanis str. Illinois	mycoplasmas	1130	5	0.442478	1	0	2	0.2	0	0.4
GCF_000239155.1_ASM23915v2	Actinoalloteichus spitiensis RMV-1378	high GC Gram+	4697	350	7.45156	9	10	97	0.0257143	0.0285714	0.277143
GCF_000239275.1_ASM23927v1	Anaeroglobus geminatus F0357	firmicutes	1475	73	4.94915	5	5	6	0.0684932	0.0684932	0.0821918
GCF_000239475.1_ASM23947v1	Borreliella]	spirochetes	873	9	1.03093	0	3	1	0	0.333333	0.111111
GCF_000240185.1_ASM24018v2	Klebsiella pneumoniae subsp. pneumoniae HS11286]	g-proteobacteria	5779	458	7.92525	13	16	61	0.0283843	0.0349345	0.133188
GCF_000240225.1_ASM24022v2	Patulibacter medicamentivorans	actinobacteria	4497	370	8.22771	5	11	98	0.0135135	0.0297297	0.264865
GCF_000241055.1_ASM24105v1	Oenococcus kitaharae DSM 17330	firmicutes	1781	102	5.72712	5	5	13	0.0490196	0.0490196	0.127451
GCF_000241305.1_ASM24130v2	Gordonia effusa NBRC 100432	high GC Gram+	4291	336	7.83034	11	7	62	0.0327381	0.0208333	0.184524
GCF_000241345.1_ASM24134v2	Gordonia amarae NBRC 15530	high GC Gram+	4538	326	7.18378	8	9	71	0.0245399	0.0276074	0.217791
GCF_000241465.1_ASM24146v1	Sphingomonas echinoides ATCC 14820	a-proteobacteria	3898	207	5.31042	10	20	29	0.0483092	0.0966184	0.140097
GCF_000241955.1_ASM24195v1	Rahnella aquatilis CIP 78.65 = ATCC 33071	g-proteobacteria	4779	426	8.914	12	31	53	0.028169	0.07277	0.124413
GCF_000242135.1_Myro_odor_CIP_101113_V1	Myroides odoratimimus CIP 101113	CFB group bacteria	3498	179	5.11721	5	17	23	0.027933	0.0949721	0.128492
GCF_000242235.1_Lach_bact_ACC2_V1	Stomatobaculum longum	firmicutes	2029	105	5.17496	11	7	12	0.104762	0.0666667	0.114286
GCF_000242255.2_ASM24225v3	Frateuria aurantia DSM 6220	g-proteobacteria	3103	187	6.02643	9	19	37	0.0481283	0.101604	0.197861
GCF_000242435.1_Dial_succ_YIT_11850_V1	Dialister succinatiphilus YIT 11850	firmicutes	2008	87	4.33267	8	2	17	0.091954	0.0229885	0.195402
GCF_000242455.2_ASM24245v3	Singulisphaera acidiphila DSM 18658	bacteria	6994	198	2.831	8	20	52	0.040404	0.10101	0.262626
GCF_000242595.2_ASM24259v3	Spirochaeta africana DSM 8902	spirochetes	2772	96	3.4632	3	17	15	0.03125	0.177083	0.15625
GCF_000242615.2_ASM24261v3	Holophaga foetida DSM 6591	bacteria	3486	195	5.5938	7	19	27	0.0358974	0.0974359	0.138462
GCF_000242635.2_ASM24263v3	Solitalea canadensis DSM 3403	CFB group bacteria	4291	183	4.26474	8	10	19	0.0437158	0.0546448	0.103825
GCF_000242915.1_ASM24291v2	Sulfurimonas gotlandica GD1	e-proteobacteria	2832	77	2.71893	3	5	13	0.038961	0.0649351	0.168831
GCF_000243015.1_Prev_macu_OT_289_V1	Prevotella maculosa OT 289	CFB group bacteria	2353	78	3.31492	13	5	17	0.166667	0.0641026	0.217949
GCF_000243035.1_Prev_mica_F0438_V1	Prevotella micans F0438	CFB group bacteria	1859	48	2.58203	10	6	9	0.208333	0.125	0.1875
GCF_000243115.2_ASM24311v3	Niabella soli DSM 19437	CFB group bacteria	3742	157	4.19562	11	11	18	0.0700637	0.0700637	0.11465
GCF_000243135.2_ASM24313v3	Desulfitobacterium dichloroeliminans LMG P-21439	firmicutes	3275	193	5.89313	8	14	34	0.0414508	0.0725389	0.176166
GCF_000243155.2_ASM24315v3	Desulfitobacterium dehalogenans ATCC 51507	firmicutes	3981	279	7.00829	16	26	50	0.0573477	0.09319	0.179211
GCF_000243215.1_Odor_lane_YIT_12061_V1	Odoribacter laneus YIT 12061	CFB group bacteria	2989	86	2.87722	6	17	16	0.0697674	0.197674	0.186047
GCF_000243235.1_ASM24323v1	Gillisia limnaea DSM 15749	CFB group bacteria	3343	114	3.41011	8	8	22	0.0701754	0.0701754	0.192982
GCF_000243335.1_ASM24333v1	Leptonema illini DSM 21528	bacteria	4111	158	3.84335	6	11	34	0.0379747	0.0696203	0.21519
GCF_000243395.2_ASM24339v3	Saccharomonospora glauca K62	high GC Gram+	4177	303	7.25401	10	6	76	0.0330033	0.019802	0.250825
GCF_000243695.2_gls454049v02	Leptospira kirschneri serovar Cynopteri str. 3522 CT	bacteria	3390	77	2.27139	7	6	12	0.0909091	0.0779221	0.155844
GCF_000243715.2_gls454050v02	Leptospira broomii serovar Hurstbridge str. 5399	bacteria	3865	169	4.37257	12	14	30	0.0710059	0.0828402	0.177515
GCF_000244715.1_gls454178v1.0	Leptospira licerasiae str. MMD4847	bacteria	3817	158	4.13938	7	12	21	0.0443038	0.0759494	0.132911
GCF_000244895.1_ASM24489v1	Desulfosporosinus youngiae DSM 17734	firmicutes	5081	332	6.53415	18	15	48	0.0542169	0.0451807	0.144578
GCF_000244955.1_ASM24495v1	Saccharomonospora marina XMU15	high GC Gram+	5572	415	7.44795	10	16	97	0.0240964	0.0385542	0.233735
GCF_000244975.1_ASM24497v1	Saccharomonospora cyanea NA-134	high GC Gram+	4982	421	8.45042	9	7	88	0.0213777	0.0166271	0.209026
GCF_000245015.1_ASM24501v1	Beggiatoa alba B18LD	g-proteobacteria	3455	107	3.09696	6	17	19	0.0560748	0.158879	0.17757
GCF_000245735.1_ASM24573v2	Alishewanella jeotgali KCTC 22429	g-proteobacteria	3406	185	5.43159	8	20	28	0.0432432	0.108108	0.151351
GCF_000245755.1_Helc_kunz_ATCC_51366_V1	Helcococcus kunzii ATCC 51366	firmicutes	1807	98	5.42335	6	6	10	0.0612245	0.0612245	0.102041
GCF_000245795.1_Fack_lang_CCUG_37842_V1	Facklamia languida CCUG 37842	firmicutes	1495	93	6.22074	10	9	13	0.107527	0.0967742	0.139785
GCF_000246755.1_ASM24675v1	Treponema pallidum]	spirochetes	964	13	1.34855	1	3	1	0.0769231	0.230769	0.0769231
GCF_000246855.1_ASM24685v1	Niastella koreensis GR20-10	CFB group bacteria	7041	380	5.39696	18	1	42	0.0473684	0.00263158	0.110526
GCF_000246895.1_ASM24689v2	Clostridium arbusti SL206	firmicutes	3510	223	6.35328	14	16	29	0.0627803	0.0717489	0.130045
GCF_000246925.1_ASM24692v2	Peptoniphilus rhinitidis 1-13	firmicutes	1763	80	4.53772	5	2	13	0.0625	0.025	0.1625
GCF_000246945.1_ASM24694v2	Myroides injenensis M09-0166	CFB group bacteria	2896	140	4.83425	5	9	16	0.0357143	0.0642857	0.114286
GCF_000246965.1_ASM24696v2	Sporolactobacillus vineae DSM 21990 = SL153	firmicutes	2684	149	5.55142	12	8	16	0.0805369	0.0536913	0.107383
GCF_000247565.1_ASM24756v1	Wigglesworthia glossinidia endosymbiont of Glossina morsitans morsitans	g-proteobacteria	635	16	2.51969	2	3	1	0.125	0.1875	0.0625
GCF_000247605.1_ASM24760v1	Acetobacterium woodii DSM 1030	firmicutes	3549	276	7.77684	10	16	35	0.0362319	0.057971	0.126812
GCF_000247715.1_ASM24771v1	Gordonia polyisoprenivorans VH2	high GC Gram+	5049	405	8.02139	9	12	89	0.0222222	0.0296296	0.219753
GCF_000247855.1_Kleb_oxyt_10-5243_V1	Klebsiella oxytoca 10-5243	g-proteobacteria	5416	478	8.8257	13	26	66	0.0271967	0.0543933	0.138075
GCF_000247995.1_ASM24799v2	Mobilicoccus pelagius NBRC 104925	high GC Gram+	2968	147	4.95283	9	11	46	0.0612245	0.0748299	0.312925
GCF_000248075.1_ASM24807v2	Gordonia otitidis NBRC 100426	high GC Gram+	4622	326	7.05322	8	12	77	0.0245399	0.0368098	0.236196
GCF_000250635.1_ASM25063v1	Saprospira grandis str. Lewin	CFB group bacteria	3297	67	2.03215	2	9	13	0.0298507	0.134328	0.19403
GCF_000250875.1_ASM25087v1	Sutterella parvirubra YIT 11816	b-proteobacteria	1879	85	4.52368	2	7	24	0.0235294	0.0823529	0.282353
GCF_000252445.1_ASM25244v1	Deinococcus gobiensis I-0	bacteria	4139	179	4.32472	6	14	31	0.0335196	0.0782123	0.173184
GCF_000252855.1_ASM25285v1	Riemerella anatipestifer ATCC 11845 = DSM 15868	CFB group bacteria	1960	56	2.85714	4	4	11	0.0714286	0.0714286	0.196429
GCF_000253015.1_ASM25301v1	Bartonella clarridgeiae 73	a-proteobacteria	1167	44	3.77035	4	6	7	0.0909091	0.136364	0.159091
GCF_000253035.1_ASM25303v1	Parachlamydia acanthamoebae UV-7	bacteria	2504	31	1.23802	9	4	5	0.290323	0.129032	0.16129
GCF_000253095.1_ASM25309v1	Mycoplasma leachii 99/014/6	mycoplasmas	815	20	2.45399	3	0	4	0.15	0	0.2
GCF_000253115.1_ASM25311v1	Thiomonas arsenitoxydans	b-proteobacteria	3435	164	4.77438	8	20	36	0.0487805	0.121951	0.219512
GCF_000253275.1_ASM25327v1	Flavobacterium branchiophilum FL-15	CFB group bacteria	2923	98	3.35272	7	11	15	0.0714286	0.112245	0.153061
GCF_000253375.1_ASM25337v1	Mycobacterium canettii CIPT 140010059	high GC Gram+	3888	239	6.14712	10	7	58	0.041841	0.0292887	0.242678
GCF_000253395.1_ASM25339v1	Streptococcus thermophilus JIM 8232	firmicutes	1691	80	4.73093	4	6	9	0.05	0.075	0.1125
GCF_000255115.2_ASM25511v3	Desulfosporosinus acidiphilus SJ4	firmicutes	4443	277	6.23453	23	14	60	0.0830325	0.0505415	0.216606
GCF_000255135.1_ASM25513v1	Marinitoga piezophila KA3	bacteria	2035	71	3.48894	7	8	10	0.0985915	0.112676	0.140845
GCF_000255295.1_ASM25529v1	Corallococcus coralloides DSM 2259	d-proteobacteria	7941	320	4.02972	8	22	94	0.025	0.06875	0.29375
GCF_000255355.1_ASM25535v1	Rickettsia helvetica C9P9	a-proteobacteria	1232	44	3.57143	5	3	9	0.113636	0.0681818	0.204545
GCF_000255455.1_ASM25545v1	Aquimarina agarilytica ZC1	CFB group bacteria	3453	132	3.82276	10	12	20	0.0757576	0.0909091	0.151515
GCF_000255555.1_ASM25555v2	Treponema saccharophilum DSM 2985	spirochetes	2861	104	3.63509	5	9	10	0.0480769	0.0865385	0.0961538
GCF_000255655.1_ASM25565v1	Schlesneria paludicola DSM 18645	planctomycetes	6195	174	2.80872	10	19	33	0.0574713	0.109195	0.189655
GCF_000255705.1_ASM25570v1	Zavarzinella formosa DSM 19928	bacteria	8391	145	1.72804	8	16	22	0.0551724	0.110345	0.151724
GCF_000256565.1_Asm2.0	Herbaspirillum lusitanum P6-12	b-proteobacteria	4336	321	7.40314	10	17	44	0.0311526	0.0529595	0.137072
GCF_000257395.1_ASM25739v1	Diplorickettsia massiliensis 20B	g-proteobacteria	1753	36	2.05362	3	4	2	0.0833333	0.111111	0.0555556
GCF_000257545.3_ASM25754v3	Pseudomonas mandelii JR-1	g-proteobacteria	6374	501	7.86006	12	10	62	0.0239521	0.0199601	0.123752
GCF_000258175.1_ASM25817v1	Saccharomonospora xinjiangensis XJ-54	high GC Gram+	4245	330	7.77385	7	12	72	0.0212121	0.0363636	0.218182
GCF_000258405.1_ASM25840v1	Ignavibacterium album JCM 16511	bacteria	3076	99	3.21847	14	12	20	0.141414	0.121212	0.20202
GCF_000258495.1_PB92_1.0	Pedobacter agri PB92	CFB group bacteria	4465	176	3.94177	6	14	24	0.0340909	0.0795455	0.136364
GCF_000258535.2_ASM25853v2	Paenibacillus mucilaginosus K02	firmicutes	7095	646	9.105	19	25	120	0.0294118	0.0386997	0.185759
GCF_000258765.1_CBA3202_1.0	Gillisia marina	CFB group bacteria	2415	81	3.35404	6	12	18	0.0740741	0.148148	0.222222
GCF_000259075.1_ASM25907v1	Marinilabilia salmonicolor JCM 21150	CFB group bacteria	3760	148	3.93617	20	10	27	0.135135	0.0675676	0.182432
GCF_000259175.1_ASM25917v1	Bacteria]	bacteria	3812	265	6.95173	9	30	31	0.0339623	0.113208	0.116981
GCF_000259275.1_ASM25927v1	Helicobacter cetorum MIT 99-5656	e-proteobacteria	1568	17	1.08418	2	3	4	0.117647	0.176471	0.235294
GCF_000260115.1_ASM26011v1	Joostella marina DSM 19592	CFB group bacteria	3719	168	4.51734	9	11	20	0.0535714	0.0654762	0.119048
GCF_000260135.1_ASM26013v1	Thiothrix nivea DSM 5205	g-proteobacteria	4252	194	4.56256	9	14	31	0.0463918	0.0721649	0.159794
GCF_000260815.1_ASM26081v1	Rhodococcus imtechensis RKJ300 = JCM 13270	high GC Gram+	7193	606	8.42486	12	12	137	0.019802	0.019802	0.226073
GCF_000260835.1_ASM26083v1	Imtechella halotolerans K1	CFB group bacteria	2682	114	4.25056	6	14	11	0.0526316	0.122807	0.0964912
GCF_000260965.1_ASM26096v1	Methylophaga frappieri	g-proteobacteria	2574	112	4.3512	5	12	19	0.0446429	0.107143	0.169643
GCF_000260985.4_ASM26098v3	Methylophaga nitratireducenticrescens	g-proteobacteria	2894	136	4.69938	5	14	18	0.0367647	0.102941	0.132353
GCF_000261345.2_ASM26134v2	Streptomyces globisporus C-1027	high GC Gram+	6650	496	7.45865	15	13	148	0.0302419	0.0262097	0.298387
GCF_000262045.1_KCTC_13613_01	Bacillus siamensis KCTC 13613	firmicutes	3683	252	6.84225	13	15	43	0.0515873	0.0595238	0.170635
GCF_000262245.1_ASM26224v1	Pasteurella bettyae CCUG 2042	g-proteobacteria	2090	95	4.54545	7	11	11	0.0736842	0.115789	0.115789
GCF_000262305.1_ASM26230v1	Shimwellia blattae DSM 4481 = NBRC 105725	g-proteobacteria	3732	297	7.9582	14	22	31	0.047138	0.0740741	0.104377
GCF_000262345.1_Streptomyces_sulphureus_L180_version_1.0	Streptomyces xiaopingdaonensis	high GC Gram+	5486	421	7.67408	7	15	121	0.0166271	0.0356295	0.287411
GCF_000262405.1_ASM26240v1	Microvirga lotononidis	a-proteobacteria	6489	388	5.97935	10	13	74	0.0257732	0.0335052	0.190722
GCF_000262445.1_ASM26244v1	Thermoanaerobacter siderophilus SR4	firmicutes	2094	122	5.82617	13	11	23	0.106557	0.0901639	0.188525
GCF_000262525.1_ASM26252v1	Leptothrix ochracea L12	b-proteobacteria	449	14	3.11804	0	2	0	0	0.142857	0
GCF_000262545.1_ASM26254v1	Prevotella bivia DSM 20514	CFB group bacteria	2002	61	3.04695	4	8	10	0.0655738	0.131148	0.163934
GCF_000262755.1_ASM26275v1	Bacillus methanolicus PB1	firmicutes	3092	153	4.94825	14	11	28	0.0915033	0.0718954	0.183007
GCF_000263055.1_Rho1.0	Rickettsia honei RB	a-proteobacteria	1200	34	2.83333	4	4	8	0.117647	0.117647	0.235294
GCF_000263675.1_ASM26367v2	Pseudomonas lactis	g-proteobacteria	5363	456	8.5027	15	30	45	0.0328947	0.0657895	0.0986842
GCF_000264295.1_Rh17631	Rhodanobacter spathiphylli B39	g-proteobacteria	3489	190	5.44569	9	19	38	0.0473684	0.1	0.2
GCF_000264315.1_Rh18449	Rhodanobacter fulvus Jip2	g-proteobacteria	3421	182	5.32008	8	18	34	0.043956	0.0989011	0.186813
GCF_000264455.2_ASM26445v2	Tistrella mobilis KA081020-065	a-proteobacteria	5719	514	8.98759	11	18	102	0.0214008	0.0350195	0.198444
GCF_000264765.2_ASM26476v2	Edwardsiella anguillarum ET080813	g-proteobacteria	3744	248	6.62393	11	24	32	0.0443548	0.0967742	0.129032
GCF_000265075.1_ASM26507v1	Nitritalea halalkaliphila LW7	CFB group bacteria	2682	83	3.09471	3	8	11	0.0361446	0.0963855	0.13253
GCF_000265245.1_HalSmy2.0	Halomonas smyrnensis AAD6	g-proteobacteria	3194	236	7.38885	12	22	47	0.0508475	0.0932203	0.199153
GCF_000265295.1_ASM26529v1	Sulfurospirillum barnesii SES-3	e-proteobacteria	2475	100	4.0404	3	7	8	0.03	0.07	0.08
GCF_000265385.1_ASM26538v1	Aequorivita sublithincola DSM 14238	CFB group bacteria	3123	109	3.49023	5	12	16	0.0458716	0.110092	0.146789
GCF_000265405.1_ASM26540v1	Belliella baltica DSM 15883	CFB group bacteria	3556	149	4.1901	9	10	18	0.0604027	0.0671141	0.120805
GCF_000265425.1_ASM26542v1	Terriglobus roseus DSM 18391	bacteria	3886	177	4.55481	9	21	37	0.0508475	0.118644	0.20904
GCF_000265505.1_ASM26550v1	Bernardetia litoralis DSM 6794	CFB group bacteria	3898	77	1.97537	4	6	17	0.0519481	0.0779221	0.220779
GCF_000266885.1_ASM26688v1	Turneriella parva DSM 21527	bacteria	4064	127	3.125	5	6	14	0.0393701	0.0472441	0.110236
GCF_000266925.1_ASM26692v1	Acetomicrobium mobile DSM 13181	bacteria	2003	86	4.29356	6	5	13	0.0697674	0.0581395	0.151163
GCF_000266945.1_ASM26694v1	Desulfomonile tiedjei DSM 6799	d-proteobacteria	5215	210	4.02685	12	18	58	0.0571429	0.0857143	0.27619
GCF_000269565.1_PB_Copr_sp_D6_V1	Coprobacillus cateniformis	firmicutes	3744	313	8.36004	8	10	34	0.0255591	0.0319489	0.108626
GCF_000269805.1_ASM26980v1	Actinomyces massiliensis 4401292	high GC Gram+	2712	215	7.92773	6	17	62	0.027907	0.0790698	0.288372
GCF_000269865.1_ASM26986v1	Fictibacillus macauensis ZFHKF-1	firmicutes	3828	209	5.45977	13	14	40	0.062201	0.0669856	0.191388
GCF_000269985.1_ASM26998v1	Kitasatospora setae KM-6054	high GC Gram+	7294	529	7.25254	12	16	168	0.0226843	0.0302457	0.31758
GCF_000270245.1_ASM27024v1	Microlunatus phosphovorus NM-1	high GC Gram+	5033	422	8.38466	11	13	84	0.0260664	0.0308057	0.199052
GCF_000271305.1_ASM27130v1	Hydrocarboniphaga effusa AP103	g-proteobacteria	4303	280	6.50709	12	25	75	0.0428571	0.0892857	0.267857
GCF_000272005.1_ASM27200v1	Alishewanella agri BL06	g-proteobacteria	3136	160	5.10204	8	17	29	0.05	0.10625	0.18125
GCF_000273175.1_Bact_nord_CL02T12C05_V1	Bacteroides nordii CL02T12C05	CFB group bacteria	4215	150	3.55872	31	16	32	0.206667	0.106667	0.213333
GCF_000273525.1_PB_Bifi_bifi_NCIMB_41171_V1	Bifidobacterium bifidum NCIMB 41171	high GC Gram+	1723	98	5.68775	4	6	30	0.0408163	0.0612245	0.306122
GCF_000275725.1_162.HSS18214.1	Halomonas stevensii S18214	g-proteobacteria	3293	212	6.4379	10	23	38	0.0471698	0.108491	0.179245
GCF_000275805.1_Scar_wigg_F0424_V1	Scardovia wiggsiae F0424	high GC Gram+	1212	62	5.11551	6	7	19	0.0967742	0.112903	0.306452
GCF_000276805.1_ASM27680v1	Moritella dasanensis ArB 0140	g-proteobacteria	4179	292	6.98732	8	0	27	0.0273973	0	0.0924658
GCF_000276825.1_ASM27682v1	Mycobacterium paraintracellulare	high GC Gram+	5042	326	6.46569	8	9	77	0.0245399	0.0276074	0.236196
GCF_000277125.1_ASM27712v1	Mycobacterium intracellulare ATCC 13950	high GC Gram+	4961	319	6.43016	8	14	74	0.0250784	0.0438871	0.231975
GCF_000277165.1_ASM27716v1	Rickettsia prowazekii str. Chernikova	a-proteobacteria	839	21	2.50298	5	4	5	0.238095	0.190476	0.238095
GCF_000277285.1_ASM27728v1	Rickettsia typhi str. TH1527	a-proteobacteria	814	20	2.457	6	4	4	0.3	0.2	0.2
GCF_000277645.1_ASM27764v1	Weissella koreensis KCTC 3621	firmicutes	1417	98	6.91602	6	4	12	0.0612245	0.0408163	0.122449
GCF_000277795.1_ASM27779v1	Mycoplasma wenyonii str. Massachusetts	mycoplasmas	678	3	0.442478	0	0	0	0	0	0
GCF_000278095.1_Bart_birt_LL-WM9_V1	Bartonella birtlesii LL-WM9	a-proteobacteria	1498	55	3.67156	3	5	10	0.0545455	0.0909091	0.181818
GCF_000278135.1_Bart_wash_Sb944nv_V1	Bartonella washoeensis Sb944nv	a-proteobacteria	1492	60	4.02145	5	6	11	0.0833333	0.1	0.183333
GCF_000278215.1_Bart_ratt_15908_V1	Bartonella rattimassiliensis 15908	a-proteobacteria	1550	57	3.67742	4	8	10	0.0701754	0.140351	0.175439
GCF_000278235.1_Bart_vins_OK-94-513_V1	Bartonella]	a-proteobacteria	1411	52	3.68533	4	7	8	0.0769231	0.134615	0.153846
GCF_000278255.1_Bart_melo_K-2C_V1	Bartonella melophagi K-2C	a-proteobacteria	1211	52	4.29397	4	6	5	0.0769231	0.115385	0.0961538
GCF_000278295.1_Bart_tayl_8TBB_V1	Bartonella]	a-proteobacteria	1524	62	4.06824	4	8	9	0.0645161	0.129032	0.145161
GCF_000279145.1_ASM27914v1	Melioribacter roseus P3M-2	bacteria	2854	85	2.97828	8	17	12	0.0941176	0.2	0.141176
GCF_000279995.1_Bart_tami_Th307_V1	Bartonella tamiae Th307	a-proteobacteria	1952	74	3.79098	5	9	13	0.0675676	0.121622	0.175676
GCF_000280055.1_ASM28005v1	Alishewanella aestuarii B11	g-proteobacteria	3227	162	5.02014	8	18	19	0.0493827	0.111111	0.117284
GCF_000280865.1_ASM28086v1	Actinomycetia]	high GC Gram+	6454	503	7.79362	11	13	153	0.0218688	0.0258449	0.304175
GCF_000280925.3_ASM28092v3	Myxococcus hansupus	d-proteobacteria	7148	287	4.01511	6	14	78	0.0209059	0.0487805	0.271777
GCF_000281085.1_ASM28108v1	Catenovulum agarivorans YM01	g-proteobacteria	4029	188	4.66617	8	20	33	0.0425532	0.106383	0.175532
GCF_000281175.1_ASM28117v1	Caldilinea aerophila DSM 14535 = NBRC 104270	GNS bacteria	4025	159	3.95031	13	13	26	0.081761	0.081761	0.163522
GCF_000282115.1_Chryseobacterium.strCF314_v1.0	Chryseobacterium populi	CFB group bacteria	3974	207	5.20886	4	10	31	0.0193237	0.0483092	0.149758
GCF_000283575.1_ASM28357v1	Oscillibacter valericigenes Sjm18-20	firmicutes	4135	286	6.91657	10	19	41	0.034965	0.0664336	0.143357
GCF_000283615.1_ASM28361v1	Bacteria]	bacteria	2347	182	7.75458	10	10	26	0.0549451	0.0549451	0.142857
GCF_000283915.1_ASM28391v1	Rickettsia canadensis str. CA410	a-proteobacteria	893	20	2.23964	3	4	6	0.15	0.2	0.3
GCF_000284155.1_ASM28415v1	Rickettsia australis str. Cutlack	a-proteobacteria	1174	33	2.8109	5	4	7	0.151515	0.121212	0.212121
GCF_000284275.1_ASM28427v1	Bradyrhizobium cosmicum	a-proteobacteria	6761	403	5.96066	12	23	73	0.0297767	0.057072	0.181141
GCF_000284295.1_ASM28429v1	Actinoplanes missouriensis 431	high GC Gram+	7950	612	7.69811	14	6	109	0.0228758	0.00980392	0.178105
GCF_000284315.1_ASM28431v1	Leptospirillum ferrooxidans C2-3	bacteria	2381	93	3.90592	6	14	15	0.0645161	0.150538	0.16129
GCF_000284335.1_ASM28433v1	Caldisericum exile AZM16c01	bacteria	1500	49	3.26667	10	7	13	0.204082	0.142857	0.265306
GCF_000284355.1_ASM28435v1	Arcobacter butzleri ED-1	e-proteobacteria	2158	86	3.98517	4	4	13	0.0465116	0.0465116	0.151163
GCF_000284375.1_ASM28437v1	Bacteria]	bacteria	8232	506	6.14674	12	20	92	0.0237154	0.0395257	0.181818
GCF_000284415.1_ASM28441v2	Pararhodospirillum photometricum DSM 122	a-proteobacteria	3255	159	4.88479	8	25	37	0.0503145	0.157233	0.232704
GCF_000284515.1_ASM28451v1	Halobacillus halophilus DSM 2266	firmicutes	3962	198	4.99748	15	17	28	0.0757576	0.0858586	0.141414
GCF_000284615.1_ASM28461v1	Gammaproteobacteria]	g-proteobacteria	3580	209	5.83799	10	18	50	0.0478469	0.0861244	0.239234
GCF_000285295.1_ASM28529v1	Komagataeibacter europaeus LMG 18890	a-proteobacteria	3566	211	5.91699	7	15	44	0.0331754	0.07109	0.208531
GCF_000285495.1_ASM28549v1	Oceanobacillus massiliensis str. N'diop	firmicutes	3333	178	5.34053	10	13	31	0.0561798	0.0730337	0.174157
GCF_000285515.1_ASM28551v1	Paenibacillus senegalensis JC66	firmicutes	4744	407	8.57926	12	10	71	0.029484	0.02457	0.174447
GCF_000285555.1_ASM28555v1	Kurthia massiliensis	firmicutes	3162	170	5.37634	9	14	19	0.0529412	0.0823529	0.111765
GCF_000285595.1_ASM28559v1	Kurthia senegalensis	firmicutes	2783	163	5.85699	9	12	18	0.0552147	0.0736196	0.110429
GCF_000285835.1_ASM28583v2	Brevibacterium senegalense	high GC Gram+	2982	202	6.77398	6	10	56	0.029703	0.049505	0.277228
GCF_000286675.1_ASM28667v1	Mycoplasma gallisepticum VA94_7994-1-7P	mycoplasmas	708	9	1.27119	1	0	2	0.111111	0	0.222222
GCF_000287615.1_HsputHK2154v1.0	Haemophilus sputorum HK 2154	g-proteobacteria	1953	82	4.19867	10	10	7	0.121951	0.121951	0.0853659
GCF_000291095.1_Baci_cere_HuB4-10_V1	Bacillus cereus group]	firmicutes	5442	364	6.68872	19	19	71	0.0521978	0.0521978	0.195055
GCF_000294655.1_Pm_DSM120	Magnetospirillum molischianum DSM 120	a-proteobacteria	3508	146	4.16192	9	14	29	0.0616438	0.0958904	0.19863
GCF_000295095.1_ASM29509v1	Actinomyces timonensis DSM 23838	high GC Gram+	2417	148	6.12329	7	11	50	0.0472973	0.0743243	0.337838
GCF_000295935.2_IndiAl02	Indibacter alkaliphilus LW1	CFB group bacteria	4192	168	4.00763	8	19	30	0.047619	0.113095	0.178571
GCF_000296405.1_Turi_otit_ATCC_51513_V1	Corynebacterium otitidis ATCC 51513	high GC Gram+	1778	69	3.88076	5	8	17	0.0724638	0.115942	0.246377
GCF_000296445.1_Slac_piri_YIT_12062_V1	Slackia piriformis YIT 12062	actinobacteria	1727	135	7.81702	8	7	27	0.0592593	0.0518519	0.2
GCF_000296465.1_Barn_inte_YIT_11860_V1	Barnesiella intestinihominis YIT 11860	CFB group bacteria	2686	86	3.20179	6	11	13	0.0697674	0.127907	0.151163
GCF_000296695.1_ASM29669v1	Rheinheimera nanhaiensis E407-8	g-proteobacteria	3638	195	5.36009	9	16	20	0.0461538	0.0820513	0.102564
GCF_000296815.2_ASM29681v2	Fibrisoma limi BUZ 3	CFB group bacteria	6220	319	5.12862	21	19	48	0.0658307	0.0595611	0.15047
GCF_000296835.1_ASM29683v1	Lactobacillus hominis DSM 23910 = CRBIP 24.179	firmicutes	1807	99	5.47869	6	6	16	0.0606061	0.0606061	0.161616
GCF_000297025.1_ASM29702v1	Lactobacillus pasteurii DSM 23907 = CRBIP 24.76	firmicutes	1709	102	5.9684	9	6	14	0.0882353	0.0588235	0.137255
GCF_000297055.2_ASM29705v2	Sulfuricella denitrificans skB26	b-proteobacteria	3032	114	3.75989	7	11	16	0.0614035	0.0964912	0.140351
GCF_000297075.2_Ppseudo_final	Proteobacteria]	proteobactero	4066	273	6.71422	9	14	44	0.032967	0.0512821	0.161172
GCF_000297115.1_ASM29711v1	Caloramator australicus RC3	firmicutes	2577	102	3.95809	8	10	21	0.0784314	0.0980392	0.205882
GCF_000297255.1_ASM29725v1	Nitrolancea hollandica Lb	GNS bacteria	3805	125	3.28515	10	10	27	0.08	0.08	0.216
GCF_000297395.2_ASM29739v2	Micromonospora lupini str. Lupac 08	high GC Gram+	6477	453	6.99398	12	12	100	0.0264901	0.0264901	0.220751
GCF_000297415.1_ASM29741v1	Methylacidiphilum fumariolicum SolV	verrucomicrobia	2026	48	2.3692	6	15	11	0.125	0.3125	0.229167
GCF_000298075.1_ASM29807v1	Staphylococcus massiliensis CCUG 55927	firmicutes	2145	132	6.15385	10	11	11	0.0757576	0.0833333	0.0833333
GCF_000298195.1_ASM29819v1	Gordonia rhizosphera NBRC 16068	high GC Gram+	5629	464	8.24303	16	12	105	0.0344828	0.0258621	0.226293
GCF_000298235.1_ASM29823v1	Gordonia namibiensis NBRC 108229	high GC Gram+	4348	312	7.17571	10	10	78	0.0320513	0.0320513	0.25
GCF_000298255.1_ASM29825v1	Solibacillus isronensis B3W22	firmicutes	3861	224	5.80161	14	13	37	0.0625	0.0580357	0.165179
GCF_000298295.1_ASM29829v1	Cecembia lonarensis LW9	CFB group bacteria	4126	152	3.68396	7	13	23	0.0460526	0.0855263	0.151316
GCF_000298875.1_ASM29887v1	Leuconostoc gelidum JB7	firmicutes	1767	141	7.97963	7	9	19	0.0496454	0.0638298	0.134752
GCF_000299035.1_ASM29903v1	Bacillus bingmayongensis	firmicutes	5091	362	7.11059	20	21	70	0.0552486	0.058011	0.19337
GCF_000299335.2_ASM29933v2	Alcanivorax pacificus W11-5	g-proteobacteria	3687	267	7.24166	8	20	44	0.0299625	0.0749064	0.164794
GCF_000299355.1_ASM29935v1	Gottschalkia acidurici 9a	firmicutes	2853	189	6.62461	10	13	25	0.0529101	0.0687831	0.132275
GCF_000299575.1_ASM29957v1	Oceaniovalibus guishaninsula JLT2003	a-proteobacteria	2794	97	3.47173	6	8	18	0.0618557	0.0824742	0.185567
GCF_000299895.1_ASM29989v1	Idiomarina xiamenensis 10-D-4	g-proteobacteria	2606	127	4.87337	8	12	24	0.0629921	0.0944882	0.188976
GCF_000299915.1_ASM29991v1	Gallaecimonas xiamenensis 3-C-1	g-proteobacteria	3822	220	5.75615	9	16	40	0.0409091	0.0727273	0.181818
GCF_000300005.1_ASM30000v1	Alcanivorax dieselolei B5	g-proteobacteria	4361	356	8.16327	13	25	68	0.0365169	0.0702247	0.191011
GCF_000300195.1_ASM30019v1	Clostridium tunisiense TJ	firmicutes	3874	219	5.65307	17	14	38	0.0776256	0.0639269	0.173516
GCF_000300275.1_ASM30027v1	Thalassospira profundimaris WP0211	a-proteobacteria	4000	311	7.775	10	16	61	0.0321543	0.0514469	0.196141
GCF_000300335.1_ASM30033v1	Nitratireductor pacificus pht-3B	a-proteobacteria	4191	323	7.70699	8	16	46	0.0247678	0.0495356	0.142415
GCF_000300815.1_Gayjoov1	Gayadomonas joobiniege G7	g-proteobacteria	3320	157	4.72892	8	17	28	0.0509554	0.10828	0.178344
GCF_000300855.1_ASM30085v1	Agrobacterium albertimagni AOL15	a-proteobacteria	4761	396	8.31758	9	26	65	0.0227273	0.0656566	0.164141
GCF_000300875.1_ASM30087v1	Galbibacter marinus	CFB group bacteria	3070	138	4.49511	7	11	15	0.0507246	0.0797101	0.108696
GCF_000300995.1_ASM30099v1	Alcanivorax hongdengensis A-11-3	g-proteobacteria	3416	201	5.88407	6	14	40	0.0298507	0.0696517	0.199005
GCF_000301035.1_Fack_homi_CCUG_36813_V1	Facklamia hominis CCUG 36813	firmicutes	1688	101	5.98341	7	7	16	0.0693069	0.0693069	0.158416
GCF_000301795.1_ASM30179v1	Acinetobacter radioresistens TG02010	g-proteobacteria	2732	145	5.30747	9	11	17	0.062069	0.0758621	0.117241
GCF_000302595.1_ASM30259v1	Pedobacter arcticus A12	CFB group bacteria	3489	144	4.12726	12	9	23	0.0833333	0.0625	0.159722
GCF_000304215.1_ASM30421v1	Bifidobacterium asteroides PRL2011	high GC Gram+	1633	111	6.79731	5	6	31	0.045045	0.0540541	0.279279
GCF_000305495.1_BacPsy2.0	Bacteria]	bacteria	4295	254	5.91385	12	12	36	0.0472441	0.0472441	0.141732
GCF_000305785.2_ASM30578v2	Simiduia agarivorans SA1 = DSM 21679	g-proteobacteria	3730	182	4.87936	9	15	33	0.0494505	0.0824176	0.181319
GCF_000305935.1_ASM30593v1	Thermacetogenium phaeum DSM 12270	firmicutes	2765	120	4.33996	12	13	18	0.1	0.108333	0.15
GCF_000306235.2_gls454058v2.0	Leptospira fainei serovar Hurstbridge str. BUT 6	bacteria	3769	163	4.32475	11	14	24	0.0674847	0.0858896	0.147239
GCF_000306255.2_gls454059v02	Leptospira noguchii serovar Panama str. CZ214	bacteria	3594	80	2.22593	7	7	11	0.0875	0.0875	0.1375
GCF_000306945.1_ASM30694v1	Bordetella pertussis 18323	b-proteobacteria	3287	276	8.39671	7	19	44	0.0253623	0.0688406	0.15942
GCF_000306965.1_ASM30696v1	Amphibacillus jilinensis Y1	firmicutes	3490	249	7.13467	16	13	27	0.064257	0.0522088	0.108434
GCF_000307105.1_ASM30710v1	Desulfobacula toluolica Tol2	d-proteobacteria	4279	179	4.18322	8	28	35	0.0446927	0.156425	0.195531
GCF_000307165.1_ASM30716v1	Amphibacillus xylanus NBRC 15112	firmicutes	2310	128	5.54113	7	11	12	0.0546875	0.0859375	0.09375
GCF_000307265.1_ASM30726v1	Oscillibacter ruminantium GH1	firmicutes	2876	181	6.29346	9	11	17	0.0497238	0.0607735	0.0939227
GCF_000307375.1_Para_john_CL02T12C29_V1	Bacteria]	bacteria	3562	144	4.04267	11	14	29	0.0763889	0.0972222	0.201389
GCF_000307495.1_Para_merd_CL09T00C40_V1	Bacteria]	bacteria	3355	119	3.54694	11	14	24	0.092437	0.117647	0.201681
GCF_000307855.1_BAZO1.0	Bacillus azotoformans LMG 9581	firmicutes	4116	229	5.56365	17	17	38	0.0742358	0.0742358	0.165939
GCF_000307875.1_BABA1.0	Bacillus bataviensis LMG 21833	firmicutes	5125	355	6.92683	14	21	58	0.0394366	0.0591549	0.16338
GCF_000308275.2_LM2	Levyella massiliensis	firmicutes	1417	73	5.15173	7	8	11	0.0958904	0.109589	0.150685
GCF_000308295.2_Ab_34632	Afipia birgiae 34632	a-proteobacteria	4828	251	5.19884	10	14	61	0.0398406	0.0557769	0.243028
GCF_000308315.1_ASM30831v1	Legionella tunisiensis	g-proteobacteria	2843	72	2.53254	3	3	7	0.0416667	0.0416667	0.0972222
GCF_000308375.1_ASM30837v1	Nocardia aobensis NBRC 100429	high GC Gram+	6706	588	8.76827	15	14	146	0.0255102	0.0238095	0.248299
GCF_000308415.1_ASM30841v1	Nocardia asiatica NBRC 100129	high GC Gram+	7622	614	8.05563	13	15	126	0.0211726	0.02443	0.205212
GCF_000308435.1_ASM30843v1	Nocardia araoensis NBRC 100135	high GC Gram+	6869	609	8.86592	14	17	133	0.0229885	0.0279146	0.218391
GCF_000308455.1_ASM30845v1	Nocardia abscessus NBRC 100374	high GC Gram+	7464	645	8.64148	15	12	141	0.0232558	0.0186047	0.218605
GCF_000308495.1_ASM30849v1	Nocardia brevicatena NBRC 12119	high GC Gram+	6032	456	7.55968	12	13	109	0.0263158	0.0285088	0.239035
GCF_000308575.1_ASM30857v1	Nocardia exalbida NBRC 100660	high GC Gram+	6520	567	8.69632	12	14	109	0.021164	0.0246914	0.19224
GCF_000308595.1_ASM30859v1	Nocardia higoensis NBRC 100133	high GC Gram+	6099	449	7.36186	13	13	109	0.0289532	0.0289532	0.242762
GCF_000308615.1_ASM30861v1	Nocardia jiangxiensis NBRC 101359	high GC Gram+	9256	860	9.29127	22	14	192	0.0255814	0.0162791	0.223256
GCF_000308655.1_ASM30865v1	Nocardia niigatensis NBRC 100131	high GC Gram+	7432	646	8.69214	12	16	133	0.0185759	0.0247678	0.205882
GCF_000308675.1_ASM30867v1	Nocardia paucivorans NBRC 100373	high GC Gram+	5056	392	7.75316	15	10	94	0.0382653	0.0255102	0.239796
GCF_000308695.1_ASM30869v1	Nocardia takedensis NBRC 100417	high GC Gram+	6968	508	7.29047	15	12	114	0.0295276	0.023622	0.224409
GCF_000308755.1_ASM30875v1	Nocardia pneumoniae NBRC 100136	high GC Gram+	6496	580	8.92857	14	19	121	0.0241379	0.0327586	0.208621
GCF_000308775.1_ASM30877v1	Nocardia testacea NBRC 100365	high GC Gram+	6495	578	8.89915	13	19	136	0.0224913	0.032872	0.235294
GCF_000308795.1_ASM30879v1	Nocardia thailandica NBRC 100428	high GC Gram+	6316	538	8.51805	14	15	99	0.0260223	0.027881	0.184015
GCF_000308815.1_ASM30881v1	Nocardia concava NBRC 100430	high GC Gram+	8225	763	9.2766	12	19	147	0.0157274	0.0249017	0.192661
GCF_000308835.1_ASM30883v1	Nocardia vinacea NBRC 16497	high GC Gram+	8908	831	9.32869	20	14	162	0.0240674	0.0168472	0.194946
GCF_000308855.1_ASM30885v1	Nocardia veterana NBRC 100344	high GC Gram+	5937	502	8.45545	13	15	125	0.0258964	0.0298805	0.249004
GCF_000309295.1_ASM30929v1	Dehalobacter]	firmicutes	2762	155	5.61188	11	15	18	0.0709677	0.0967742	0.116129
GCF_000309385.1_ASM30938v1	Nodosilinea nodulosa PCC 7104	cyanobacteria	5989	191	3.18918	7	14	30	0.0366492	0.0732984	0.157068
GCF_000309885.1_ASM30988v1	Thermus oshimai JL-2	bacteria	2409	90	3.73599	12	7	13	0.133333	0.0777778	0.144444
GCF_000310185.1_ASM31018v1	Thauera aminoaromatica S2	b-proteobacteria	3694	188	5.08933	6	16	29	0.0319149	0.0851064	0.154255
GCF_000310225.1_ASM31022v1	Thauera phenylacetica B4P	b-proteobacteria	4423	264	5.9688	6	23	47	0.0227273	0.0871212	0.17803
GCF_000311725.1_ASM31172v1	Bacillus massiliosenegalensis JC6	firmicutes	4739	308	6.49926	17	18	52	0.0551948	0.0584416	0.168831
GCF_000311745.1_ASM31174v1	Firmicutes]	firmicutes	1787	105	5.87577	4	4	18	0.0380952	0.0380952	0.171429
GCF_000311785.1_ASM31178v1	Brevibacillus massiliensis	firmicutes	4816	330	6.85216	20	22	52	0.0606061	0.0666667	0.157576
GCF_000311825.1_ASM31182v1	Peptoniphilus grossensis ph5	firmicutes	1924	102	5.30146	6	5	22	0.0588235	0.0490196	0.215686
GCF_000311845.1_ASM31184v1	Enorma massiliensis phI	actinobacteria	1806	131	7.2536	7	6	26	0.0534351	0.0458015	0.198473
GCF_000311865.1_ASM31186v1	Peptoniphilus obesi ph1	firmicutes	1629	70	4.29711	5	6	11	0.0714286	0.0857143	0.157143
GCF_000311985.1_ASM31198v1	Kallipyga massiliensis ph2	firmicutes	1544	94	6.08808	5	9	11	0.0531915	0.0957447	0.117021
GCF_000312025.1_ASM31202v1	Peptoniphilus timonensis JC401	firmicutes	1429	68	4.75857	3	6	10	0.0441176	0.0882353	0.147059
GCF_000312045.1_ASM31204v1	Noviherbaspirillum massiliense JC206	b-proteobacteria	3803	176	4.62793	7	22	34	0.0397727	0.125	0.193182
GCF_000312105.1_ASM31210v1	Aeromicrobium massiliense JC14	high GC Gram+	3263	209	6.40515	9	13	35	0.0430622	0.062201	0.167464
GCF_000312125.1_ASM31212v1	Timonella senegalensis JC301	high GC Gram+	2576	158	6.13354	4	8	33	0.0253165	0.0506329	0.208861
GCF_000312145.1_ASM31214v1	Alistipes senegalensis JC50	CFB group bacteria	3082	126	4.08825	22	10	24	0.174603	0.0793651	0.190476
GCF_000312305.1_ASM31230v1	Prevotella conceptionensis 9403948	CFB group bacteria	2705	64	2.36599	5	7	14	0.078125	0.109375	0.21875
GCF_000312345.1_ASM31234v1	Corynebacterium timonense 5401744	high GC Gram+	2331	107	4.5903	7	7	25	0.0654206	0.0654206	0.233645
GCF_000312365.2_ASM31236v2	Anaerococcus provencensis	firmicutes	2015	129	6.40199	3	5	13	0.0232558	0.0387597	0.100775
GCF_000312425.1_ASM31242v1	Reyranella massiliensis 521	a-proteobacteria	5666	265	4.67702	11	14	36	0.0415094	0.0528302	0.135849
GCF_000312445.1_ASM31244v1	Phocaeicola abscessus CCUG 55929	CFB group bacteria	1967	65	3.30452	7	10	14	0.107692	0.153846	0.215385
GCF_000312485.1_ASM31248v1	Yersinia massiliensis CCUG 53443	g-proteobacteria	4427	309	6.9799	10	23	41	0.0323625	0.0744337	0.132686
GCF_000312505.2_Cb_9401234	Fenollaria massiliensis	firmicutes	1606	71	4.42092	5	6	9	0.0704225	0.084507	0.126761
GCF_000312525.1_ASM31252v1	Bartonella florencae	a-proteobacteria	1596	62	3.88471	4	7	10	0.0645161	0.112903	0.16129
GCF_000312545.1_ASM31254v1	Bartonella senegalensis OS02	a-proteobacteria	1429	64	4.47866	5	7	8	0.078125	0.109375	0.125
GCF_000312565.1_ASM31256v2	Bartonella rattaustraliani AUST/NH4	a-proteobacteria	1615	58	3.59133	4	7	10	0.0689655	0.12069	0.172414
GCF_000312585.1_ASM31258v1	Bartonella queenslandensis AUST/NH15	a-proteobacteria	1668	68	4.07674	4	6	10	0.0588235	0.0882353	0.147059
GCF_000312665.1_ASM31266v1	Rhizobium mesoamericanum STM3625	a-proteobacteria	5855	457	7.80529	7	27	63	0.0153173	0.059081	0.137856
GCF_000313345.1_CIC9_01	Parageobacillus caldoxylosilyticus CIC9	firmicutes	3659	221	6.0399	14	16	42	0.0633484	0.0723982	0.190045
GCF_000313915.1_CMarimammalium1.0	Catellicoccus marimammalium M35/04/3	firmicutes	1192	51	4.27852	7	4	14	0.137255	0.0784314	0.27451
GCF_000314005.1_ASM31400v1	Spirulina subsalsa PCC 9445	cyanobacteria	4466	103	2.30631	6	9	13	0.0582524	0.0873786	0.126214
GCF_000314675.2_Afip_broo_ATCC_49717_V1	Afipia broomeae ATCC 49717	a-proteobacteria	4883	254	5.20172	10	21	67	0.0393701	0.0826772	0.26378
GCF_000314855.2_ASM31485v2	Providencia burhodogranariea DSM 19968	g-proteobacteria	3807	294	7.72262	10	25	25	0.0340136	0.085034	0.085034
GCF_000314895.2_ASM31489v2	Providencia sneebia DSM 19967	g-proteobacteria	3000	203	6.76667	9	23	25	0.044335	0.1133	0.123153
GCF_000314935.1_ASM31493v1	Paraglaciecola agarilytica NO2	g-proteobacteria	4723	294	6.22486	9	25	41	0.0306122	0.085034	0.139456
GCF_000314975.1_ASM31497v1	Aliiglaciecola lipolytica E3	g-proteobacteria	4143	215	5.18948	11	23	31	0.0511628	0.106977	0.144186
GCF_000314995.1_ASM31499v1	Paraglaciecola arctica BSs20135	g-proteobacteria	5012	341	6.80367	11	22	46	0.0322581	0.0645161	0.134897
GCF_000315015.1_ASM31501v1	Paraglaciecola mesophila KMM 241	g-proteobacteria	4253	240	5.64308	8	19	27	0.0333333	0.0791667	0.1125
GCF_000315055.1_ASM31505v1	Paraglaciecola polaris LMG 21857	g-proteobacteria	4373	262	5.99131	11	19	26	0.0419847	0.0725191	0.0992366
GCF_000315075.1_ASM31507v1	Paraglaciecola psychrophila 170	g-proteobacteria	4503	233	5.17433	10	14	32	0.0429185	0.0600858	0.137339
GCF_000315235.1_ASM31523v1	Paenibacillus popilliae ATCC 14706	firmicutes	3468	187	5.39216	10	11	21	0.0534759	0.0588235	0.112299
GCF_000315365.1_ASM31536v1	Desulfotomaculum hydrothermale Lam5 = DSM 18033	firmicutes	2577	120	4.65658	9	15	19	0.075	0.125	0.158333
GCF_000315445.1_Allo_otit_ATCC_51267_V1	Alloiococcus otitis ATCC 51267	firmicutes	1567	80	5.1053	6	6	11	0.075	0.075	0.1375
GCF_000315525.1_Sphi_yano_ATCC_51230_V1	Sphingobium yanoikuyae ATCC 51230	a-proteobacteria	4981	296	5.94258	11	20	53	0.0371622	0.0675676	0.179054
GCF_000315565.1_ASM31556v1	Mastigocladopsis repens PCC 10914	cyanobacteria	5300	167	3.15094	9	12	22	0.0538922	0.0718563	0.131737
GCF_000315795.1_Caenispirillum_salinarum	Caenispirillum salinarum AK4	a-proteobacteria	4502	213	4.73123	10	18	47	0.0469484	0.084507	0.220657
GCF_000316285.1_Paenibacillus_sonchi_X19-5T	Bacillales]	firmicutes	6665	610	9.15229	11	22	83	0.0180328	0.0360656	0.136066
GCF_000316515.1_ASM31651v1	Cyanobium gracile PCC 6307	cyanobacteria	3233	89	2.75286	4	10	17	0.0449438	0.11236	0.191011
GCF_000317025.1_ASM31702v1	Pleurocapsa sp. PCC 7327	cyanobacteria	4262	119	2.79212	8	9	22	0.0672269	0.0756303	0.184874
GCF_000317105.1_ASM31710v1	Oscillatoria acuminata PCC 6304	cyanobacteria	5805	125	2.15332	7	11	20	0.056	0.088	0.16
GCF_000317125.1_ASM31712v1	Chroococcidiopsis thermalis PCC 7203	cyanobacteria	5884	206	3.50102	10	12	28	0.0485437	0.0582524	0.135922
GCF_000317145.1_ASM31714v1	Chamaesiphon minutus PCC 6605	cyanobacteria	6034	209	3.46371	5	11	31	0.0239234	0.0526316	0.148325
GCF_000317165.1_O1P2RL8	Lactobacillus saerimneri 30a	firmicutes	1519	92	6.05662	6	11	13	0.0652174	0.119565	0.141304
GCF_000317205.1_FisPCC7414_1.0	Fischerella muscicola PCC 7414	cyanobacteria	5649	175	3.09789	8	8	25	0.0457143	0.0457143	0.142857
GCF_000317285.1_ChlPCC6912_1.0	Chlorogloeopsis fritschii PCC 6912	cyanobacteria	6714	230	3.42568	9	10	33	0.0391304	0.0434783	0.143478
GCF_000317435.1_ASM31743v1	Calothrix sp. PCC 6303	cyanobacteria	5447	127	2.33156	10	6	19	0.0787402	0.0472441	0.149606
GCF_000317475.1_ASM31747v1	Oscillatoria nigro-viridis PCC 7112	cyanobacteria	6350	158	2.48819	6	5	28	0.0379747	0.0316456	0.177215
GCF_000317495.1_ASM31749v1	Crinalium epipsammum PCC 9333	cyanobacteria	4782	100	2.09118	7	9	19	0.07	0.09	0.19
GCF_000317535.1_ASM31753v1	Cylindrospermum stagnale PCC 7417	cyanobacteria	6078	160	2.63244	10	6	22	0.0625	0.0375	0.1375
GCF_000317575.1_ASM31757v1	Stanieria cyanosphaera PCC 7437	cyanobacteria	4752	151	3.17761	7	10	31	0.0463576	0.0662252	0.205298
GCF_000317615.1_ASM31761v1	Dactylococcopsis salina PCC 8305	cyanobacteria	3549	93	2.62046	6	6	19	0.0645161	0.0645161	0.204301
GCF_000317675.1_ASM31767v1	Cyanobacterium aponinum PCC 10605	cyanobacteria	3441	90	2.61552	6	7	12	0.0666667	0.0777778	0.133333
GCF_000317695.1_ASM31769v1	Anabaena cylindrica PCC 7122	cyanobacteria	5708	155	2.71549	8	9	18	0.0516129	0.0580645	0.116129
GCF_000317835.1_ASM31783v1	Deinococcus peraridilitoris DSM 19664	bacteria	4214	164	3.89179	7	11	23	0.0426829	0.0670732	0.140244
GCF_000318195.2_ASM31819v2	Prevotella saccharolytica F0055	CFB group bacteria	2095	58	2.7685	9	5	9	0.155172	0.0862069	0.155172
GCF_000318215.2_ASM31821v2	Porphyromonas catoniae F0037	CFB group bacteria	1601	33	2.06121	3	2	7	0.0909091	0.0606061	0.212121
GCF_000319575.2_ASM31957v2	Spiribacter salinus M19-40	g-proteobacteria	1676	70	4.17661	4	10	13	0.0571429	0.142857	0.185714
GCF_000320345.1_ASM32034v1	Weissella ceti NC36	firmicutes	1259	71	5.6394	7	5	13	0.0985915	0.0704225	0.183099
GCF_000320365.1_MorMac1.0	Moraxella macacae 0408225	g-proteobacteria	1781	62	3.48119	4	7	11	0.0645161	0.112903	0.177419
GCF_000321005.1_ASM32100v2	Anaerococcus senegalensis JC48	firmicutes	1635	94	5.74924	7	8	14	0.0744681	0.0851064	0.148936
GCF_000321025.1_ASM32102v1	Peptoniphilus senegalensis JC140	firmicutes	1655	89	5.37764	5	4	14	0.0561798	0.0449438	0.157303
GCF_000321165.1_ASM32116v1	Enorma timonensis	actinobacteria	1992	147	7.37952	9	9	26	0.0612245	0.0612245	0.176871
GCF_000321205.1_ASM32120v1	Alistipes ihumii AP11	CFB group bacteria	2182	70	3.20807	6	8	10	0.0857143	0.114286	0.142857
GCF_000321415.2_ASM32141v2	Thioalkalivibrio nitratireducens DSM 14787	g-proteobacteria	3430	181	5.27697	6	10	33	0.0331492	0.0552486	0.18232
GCF_000325705.1_ASM32570v1	Echinicola vietnamensis DSM 17526	CFB group bacteria	4330	175	4.04157	10	11	36	0.0571429	0.0628571	0.205714
GCF_000327045.1_ASM32704v1	Thioflavicoccus mobilis 8321	g-proteobacteria	3532	138	3.90713	7	11	31	0.0507246	0.0797101	0.224638
GCF_000327285.1_ASM32728v1	Holdemania massiliensis AP2	firmicutes	3430	295	8.60058	7	9	49	0.0237288	0.0305085	0.166102
GCF_000327395.1_ASM32739v1	Mycoplasma feriruminatoris	mycoplasmas	817	17	2.08078	2	0	3	0.117647	0	0.176471
GCF_000328625.1_ASM32862v1	Halobacteroides halobius DSM 5150	firmicutes	2455	115	4.68432	11	9	21	0.0956522	0.0782609	0.182609
GCF_000328705.1_ASM32870v1	Saccharothrix espanaensis DSM 44229	high GC Gram+	8225	695	8.44985	9	13	129	0.0129496	0.018705	0.185612
GCF_000328865.1_SMIPMB4A_v3	Spiroplasma melliferum IPMB4A	mycoplasmas	952	27	2.83613	2	0	2	0.0740741	0	0.0740741
GCF_000328885.1_SOAPdenovo	Enterobacter hormaechei YT3	g-proteobacteria	4446	357	8.02969	12	29	43	0.0336134	0.0812325	0.120448
GCF_000330705.1_Crm	Salinicoccus carnicancri Crm	firmicutes	2647	174	6.57348	13	11	26	0.0747126	0.0632184	0.149425
GCF_000330725.2_ASM33072v2	Mariniradius saccharolyticus AK6	CFB group bacteria	4064	146	3.59252	6	17	14	0.0410959	0.116438	0.0958904
GCF_000330885.1_ASM33088v1	Rhizobium tropici CIAT 899	a-proteobacteria	6073	531	8.74362	11	25	81	0.0207156	0.047081	0.152542
GCF_000331025.1_ASM33102v1	Desulfovibrio hydrothermalis AM13 = DSM 14728	d-proteobacteria	3203	113	3.52794	8	16	20	0.0707965	0.141593	0.176991
GCF_000331105.1_ASM33110v1	Fibrella aestuarina BUZ 2	CFB group bacteria	5693	232	4.07518	10	18	27	0.0431034	0.0775862	0.116379
GCF_000331515.1_Photobacterium_marinum_AK15	Photobacterium marinum	g-proteobacteria	4757	303	6.36956	10	20	44	0.0330033	0.0660066	0.145215
GCF_000331535.1_Fulvivirga_imtechensis_Genome_Sequencing	Fulvivirga imtechensis AK7	CFB group bacteria	5422	258	4.75839	15	21	37	0.0581395	0.0813953	0.143411
GCF_000331575.1_ASM33157v1	Calidifontibacillus oryziterrae	firmicutes	3321	172	5.17916	14	15	26	0.0813953	0.0872093	0.151163
GCF_000331715.1_ASM33171v1	Lawsonia intracellularis N343	d-proteobacteria	1421	41	2.88529	6	9	5	0.146341	0.219512	0.121951
GCF_000331735.1_ASM33173v1	Myxococcus stipitatus DSM 14675	d-proteobacteria	7905	341	4.31373	9	24	88	0.026393	0.0703812	0.258065
GCF_000331995.1_ASM33199v1	Thermoclostridium stercorarium subsp. stercorarium DSM 8532	firmicutes	2509	144	5.73934	7	9	22	0.0486111	0.0625	0.152778
GCF_000332115.1_ASM33211v1	Nonlabens dokdonensis DSW-6	CFB group bacteria	3381	103	3.04644	5	11	17	0.0485437	0.106796	0.165049
GCF_000332155.1_ASM33215v1	Kamptonema formosum PCC 6407	cyanobacteria	5621	126	2.24159	9	7	17	0.0714286	0.0555556	0.134921
GCF_000332235.1_ASM33223v1	Geminocystis herdmanii PCC 6308	cyanobacteria	3968	144	3.62903	8	5	22	0.0555556	0.0347222	0.152778
GCF_000332295.1_ASM33229v1	Fortiea contorta PCC 7126	cyanobacteria	4968	142	2.85829	10	9	25	0.0704225	0.0633803	0.176056
GCF_000332315.1_ASM33231v1	Prochlorothrix hollandica PCC 9006 = CALU 1027	cyanobacteria	4415	73	1.65345	6	8	11	0.0821918	0.109589	0.150685
GCF_000332495.1_gls454203v02	Leptospira terpstrae serovar Hualin str. LT 11-33 = ATCC 700639	bacteria	3760	147	3.90957	7	11	19	0.047619	0.0748299	0.129252
GCF_000332515.2_gls454195v02	Leptospira wolbachii serovar Codice str. CDC	bacteria	3717	151	4.06242	6	11	23	0.0397351	0.0728477	0.152318
GCF_000332975.1_ASM33297v1	Gordonia aichiensis NBRC 108223	high GC Gram+	4447	339	7.62312	6	13	82	0.0176991	0.0383481	0.241888
GCF_000333015.1_ASM33301v1	Gordonia hirsuta DSM 44140 = NBRC 16056	high GC Gram+	3106	177	5.69865	7	12	52	0.039548	0.0677966	0.293785
GCF_000333035.1_ASM33303v1	Gordonia sihwensis NBRC 108236	high GC Gram+	3775	266	7.04636	8	14	48	0.0300752	0.0526316	0.180451
GCF_000333895.2_ASM33389v2	Grimontia indica	g-proteobacteria	4848	329	6.7863	13	25	41	0.0395137	0.0759878	0.12462
GCF_000334155.1_L1	Alkalihalobacillus ligniniphilus	firmicutes	3670	205	5.58583	15	12	31	0.0731707	0.0585366	0.15122
GCF_000334215.1_Hwa	Halomonas jeotgali Hwa	g-proteobacteria	2481	118	4.75615	8	22	32	0.0677966	0.186441	0.271186
GCF_000334455.1_ASM33445v1	Gordonia soli NBRC 108243	high GC Gram+	4794	370	7.71798	10	16	103	0.027027	0.0432432	0.278378
GCF_000334915.1_version_1_of_the_Dyella_ginsengisoli_LA-4_genome	Dyella ginsengisoli LA-4	g-proteobacteria	4056	201	4.95562	9	23	39	0.0447761	0.114428	0.19403
GCF_000335475.2_ASM33547v2	Cystobacter fuscus DSM 2262	d-proteobacteria	9660	393	4.06832	9	29	101	0.0229008	0.0737913	0.256997
GCF_000336255.1_v1.0	Proteobacteria]	proteobactero	4732	382	8.0727	12	34	40	0.0314136	0.0890052	0.104712
GCF_000336555.1_Afip_clev_ATCC49720_G12581_V1	Afipia clevelandensis ATCC 49720	a-proteobacteria	4162	221	5.30995	10	13	50	0.0452489	0.0588235	0.226244
GCF_000338055.1_Brachybacterium_muris_str._UCD-AY4	Bacteria][Archaea]	bacteria	2817	161	5.7153	9	10	46	0.0559006	0.0621118	0.285714
GCF_000340375.1_Lact_cate_OT_569_V1	Eggerthia catenaformis OT 569 = DSM 20559	firmicutes	1813	91	5.01931	5	8	12	0.0549451	0.0879121	0.131868
GCF_000340435.2_ASM34043v3	Mycobacterium haemophilum DSM 44634	high GC Gram+	3734	210	5.624	9	9	44	0.0428571	0.0428571	0.209524
GCF_000340475.1_ASM34047v1	Oceanobacillus kimchii X50	firmicutes	3709	245	6.60555	13	14	45	0.0530612	0.0571429	0.183673
GCF_000340565.2_ASM34056v3	Nodularia spumigena CCY9414	cyanobacteria	4464	94	2.10573	8	7	14	0.0851064	0.0744681	0.148936
GCF_000340885.1_ASM34088v1	Clostridium saccharoperbutylacetonicum N1-4(HMT	firmicutes	5759	452	7.84858	13	13	75	0.0287611	0.0287611	0.165929
GCF_000340985.1_genetic_mechanisms_of_environmental_adaptability	Nocardiopsis valliformis DSM 45023	high GC Gram+	6042	487	8.06024	7	19	119	0.0143737	0.0390144	0.244353
GCF_000341005.1_SOAPdenovo_v1.06	Nocardiopsis alkaliphila YIM 80379	high GC Gram+	4463	305	6.83397	5	13	64	0.0163934	0.042623	0.209836
GCF_000341025.1_SOAPdenovo_v1.06	Nocardiopsis salina YIM 90010	high GC Gram+	4830	345	7.14286	6	17	91	0.0173913	0.0492754	0.263768
GCF_000341045.1_120831_BK	Paraburkholderia kururiensis M130	b-proteobacteria	6088	504	8.27858	12	28	114	0.0238095	0.0555556	0.22619
GCF_000341065.1_SOAPdenovo_v1.06	Nocardiopsis halotolerans DSM 44410	high GC Gram+	5107	418	8.18484	5	16	100	0.0119617	0.0382775	0.239234
GCF_000341085.1_SOAPdenovo_v1.06	Nocardiopsis ganjiahuensis DSM 45031	high GC Gram+	6278	556	8.85632	8	18	150	0.0143885	0.0323741	0.269784
GCF_000341105.1_SOAPdenovo_v1.06	Nocardiopsis potens DSM 45234	high GC Gram+	5784	528	9.12863	10	14	155	0.0189394	0.0265152	0.293561
GCF_000341125.1_SOAPdenovo_v1.06	Nocardiopsis lucentensis DSM 44048	high GC Gram+	5499	418	7.60138	6	16	94	0.0143541	0.0382775	0.22488
GCF_000341145.1_SOAPdenovo_v1.06	Nocardiopsis xinjiangensis YIM 90004	high GC Gram+	4449	334	7.50731	5	19	73	0.0149701	0.0568862	0.218563
GCF_000341185.1_SOAPdenovo_v1.06	Nocardiopsis chromatogenes YIM 90109	high GC Gram+	5757	471	8.18134	9	20	149	0.0191083	0.0424628	0.316348
GCF_000341205.1_v1.06	Nocardiopsis baichengensis YIM 90130	high GC Gram+	5431	439	8.08323	11	16	130	0.0250569	0.0364465	0.296128
GCF_000341245.1_SOAPdenovo_v1.06	Nocardiopsis halophila DSM 44494	high GC Gram+	5289	433	8.1868	8	11	119	0.0184758	0.0254042	0.274827
GCF_000341265.1_SOAPdenovo_1.06	Nocardiopsis prasina DSM 43845	high GC Gram+	5078	424	8.34974	6	15	100	0.0141509	0.0353774	0.235849
GCF_000341345.1_ASM34134v1	Corynebacterium halotolerans YIM 70093 = DSM 44683	high GC Gram+	2809	147	5.23318	6	10	30	0.0408163	0.0680272	0.204082
GCF_000341355.1_ASM34135v1	Bartonella australis Aust/NH1	a-proteobacteria	1286	53	4.12131	4	4	7	0.0754717	0.0754717	0.132075
GCF_000341395.1_ASM34139v1	Desulfocapsa sulfexigens DSM 10523	d-proteobacteria	3498	125	3.57347	6	21	13	0.048	0.168	0.104
GCF_000341545.2_ASM34154v2	Nitrospina gracilis 3/211	bacteria	2824	80	2.83286	9	11	15	0.1125	0.1375	0.1875
GCF_000341895.1_ASM34189v1	Pseudodesulfovibrio piezophilus C1TLV30	d-proteobacteria	3206	141	4.398	3	18	26	0.0212766	0.12766	0.184397
GCF_000342005.1_Whole_genome_assembly	Amycolatopsis decaplanina DSM 44594	high GC Gram+	7611	717	9.42058	14	19	99	0.0195258	0.0264993	0.138075
GCF_000342045.1_MagSO-1_1.0	Magnetospirillum caucaseum	a-proteobacteria	4587	241	5.25398	10	11	38	0.0414938	0.0456432	0.157676
GCF_000344135.1_ASM34413v1	Gordonia malaquae NBRC 108250	high GC Gram+	4172	328	7.86194	10	11	50	0.0304878	0.0335366	0.152439
GCF_000344785.1_ASM34478v1	Corynebacterium callunae DSM 20147	high GC Gram+	2569	137	5.33281	7	13	31	0.0510949	0.0948905	0.226277
GCF_000344805.1_ASM34480v1	Bradyrhizobium oligotrophicum S58	a-proteobacteria	7080	425	6.00282	12	21	84	0.0282353	0.0494118	0.197647
GCF_000346065.1_ASM34606v1	Sinorhizobium meliloti 2011	a-proteobacteria	5945	496	8.34315	13	29	86	0.0262097	0.0584677	0.173387
GCF_000346295.1_ASM34629v1	Rhodopirellula maiorica SM1	bacteria	6347	130	2.04821	7	13	27	0.0538462	0.1	0.207692
GCF_000346315.1_ASM34631v1	Rhodopirellula europaea SH398	bacteria	5396	119	2.20534	4	7	32	0.0336134	0.0588235	0.268908
GCF_000346485.2_ASM34648v2	Scytonema hofmannii PCC 7110	cyanobacteria	10068	331	3.28764	11	15	55	0.0332326	0.0453172	0.166163
GCF_000346505.1_ASM34650v1	Rhodopirellula sallentina SM41	bacteria	5567	143	2.56871	5	17	40	0.034965	0.118881	0.27972
GCF_000346615.1_NafTru1.0	Nafulsella turpanensis ZLM-10	CFB group bacteria	4016	128	3.18725	7	17	15	0.0546875	0.132812	0.117188
GCF_000347775.1_ASM34777v1	Marinobacter santoriniensis NKSG1	g-proteobacteria	3634	199	5.47606	11	19	44	0.0552764	0.0954774	0.221106
GCF_000348015.1_gls454162v01	Leptospira santarosai str. CBC1531	bacteria	3374	84	2.48963	7	7	10	0.0833333	0.0833333	0.119048
GCF_000348685.1_Formosa_sp._AK20	Xanthomarina gelatinilytica	CFB group bacteria	2756	82	2.97533	5	7	14	0.0609756	0.0853659	0.170732
GCF_000348725.1_ASM34872v1	Bdellovibrio exovorus JSS	proteobacteria	2595	97	3.73796	4	8	20	0.0412371	0.0824742	0.206186
GCF_000348785.1_ASM34878v1	Ilumatobacter coccineus YM16-304	actinobacteria	4236	215	5.07554	5	11	51	0.0232558	0.0511628	0.237209
GCF_000348805.1_ASM34880v1	Blattabacterium cuenoti BPAA	CFB group bacteria	573	6	1.04712	0	0	0	0	0	0
GCF_000348905.1_BhCe1	Bhargavaea cecembensis DSE10	firmicutes	3111	169	5.43234	12	13	26	0.0710059	0.0769231	0.153846
GCF_000348925.1_CeAn1	Cesiribacter andamanensis AMV16	CFB group bacteria	3954	111	2.80728	5	11	20	0.045045	0.0990991	0.18018
GCF_000348945.1_ArGa1	Paeniglutamicibacter gangotriensis Lz1y	high GC Gram+	3850	281	7.2987	6	9	38	0.0213523	0.0320285	0.135231
GCF_000349205.1_MPLversion1	Methylophaga lonarensis MPL	g-proteobacteria	2453	108	4.40277	7	12	13	0.0648148	0.111111	0.12037
GCF_000349325.1_ASM34932v1	Streptomyces davaonensis JCM 4913	high GC Gram+	8276	650	7.85404	12	16	155	0.0184615	0.0246154	0.238462
GCF_000350085.1_ASM35008v1	Mesorhizobium metallidurans STM 2683	a-proteobacteria	5734	408	7.11545	14	21	76	0.0343137	0.0514706	0.186275
GCF_000350105.1_ASM35010v1	Richelia intracellularis HH01	cyanobacteria	1905	32	1.67979	3	6	2	0.09375	0.1875	0.0625
GCF_000350145.1_ASM35014v1	Ilumatobacter nonamiensis YM16-303	actinobacteria	4033	191	4.73593	8	10	40	0.0418848	0.052356	0.209424
GCF_000350165.1_ASM35016v1	Halanaerobium saccharolyticum subsp. saccharolyticum DSM 6643	firmicutes	2611	139	5.32363	13	14	38	0.0935252	0.100719	0.273381
GCF_000350525.1_Leucobacter_salsicius_M1-8T_draft_genome	Leucobacter salsicius M1-8	high GC Gram+	2735	190	6.94698	7	13	36	0.0368421	0.0684211	0.189474
GCF_000350545.1_DPO2	Desulfotignum phosphitoxidans DSM 13687	d-proteobacteria	4408	213	4.83212	8	25	37	0.0375587	0.117371	0.173709
GCF_000353565.1_ASM35356v1	Brevibacillus borstelensis AK1	firmicutes	4860	339	6.97531	16	21	49	0.0471976	0.0619469	0.144543
GCF_000355675.1_ASM35567v1	Thalassolituus oleivorans MIL-1	g-proteobacteria	3495	183	5.23605	10	15	29	0.0546448	0.0819672	0.15847
GCF_000355765.4_ASM35576v4	Nitrosospira lacus	b-proteobacteria	2801	95	3.39165	6	15	10	0.0631579	0.157895	0.105263
GCF_000355905.1_Pgondw1.0	Psychroflexus gondwanensis ACAM 44	CFB group bacteria	2892	91	3.14661	6	13	13	0.0659341	0.142857	0.142857
GCF_000359525.1_ASM35952v1	Streptomyces albidoflavus	high GC Gram+	5734	442	7.70841	9	17	133	0.020362	0.0384615	0.300905
GCF_000359605.1_ASM35960v1	Gracilibacillus halophilus YIM-C55.5	firmicutes	2822	148	5.24451	7	9	21	0.0472973	0.0608108	0.141892
GCF_000359745.1_Rhizobium_sp.	Rhizobium freirei PRF 81	a-proteobacteria	6399	571	8.92327	9	25	75	0.0157618	0.0437828	0.131349
GCF_000364225.1_Euba_plex_ASF492_V1	Eubacterium plexicaudatum ASF492	firmicutes	5603	369	6.58576	10	14	43	0.0271003	0.0379404	0.116531
GCF_000364285.1_Heli_bili_WiWa_V1	Helicobacter bilis WiWa	e-proteobacteria	2177	30	1.37804	1	4	3	0.0333333	0.133333	0.1
GCF_000364325.1_Atop_minu_V1	Atopobium minutum 10063974	actinobacteria	1509	88	5.83168	4	4	9	0.0454545	0.0454545	0.102273
GCF_000364445.2_ASM36444v2	Methylobacterium mesophilicum SR1.6/6	a-proteobacteria	6012	295	4.90685	8	22	63	0.0271186	0.0745763	0.213559
GCF_000364845.1_D15-8W.seq.sqn_for_a_Marinobacter_nanhaiticus_assembly_version_1.0	Marinobacter nanhaiticus D15-8W	g-proteobacteria	4699	295	6.27793	9	18	53	0.0305085	0.0610169	0.179661
GCF_000365005.1_ASM36500v1	Limimaricola hongkongensis DSM 17492	a-proteobacteria	3044	151	4.96058	7	10	25	0.0463576	0.0662252	0.165563
GCF_000365025.1_ASM36502v1	Robiginitomaculum antarcticum DSM 21748	a-proteobacteria	2593	104	4.0108	8	10	15	0.0769231	0.0961538	0.144231
GCF_000367205.1_ASM36720v1	Cutibacterium avidum 44067	high GC Gram+	2179	108	4.9564	8	11	24	0.0740741	0.101852	0.222222
GCF_000367345.1_ASM36734v1	Sphingobium xenophagum NBRC 107872	a-proteobacteria	4169	222	5.32502	9	18	36	0.0405405	0.0810811	0.162162
GCF_000367365.1_ASM36736v1	Streptomyces prunicolor NBRC 13075	high GC Gram+	10400	848	8.15385	19	24	199	0.0224057	0.0283019	0.23467
GCF_000367505.1_ASM36750v1	Anoxybacillus flavithermus NBRC 109594	firmicutes	2767	142	5.13191	14	11	21	0.0985915	0.0774648	0.147887
GCF_000367525.1_ASM36752v2	Phycicoccus elongatus Lp2	high GC Gram+	2902	159	5.47898	6	11	27	0.0377358	0.0691824	0.169811
GCF_000367925.1_Acin_sp_ANC_3994_V1	Acinetobacter bohemicus ANC 3994	g-proteobacteria	3209	196	6.10782	9	12	20	0.0459184	0.0612245	0.102041
GCF_000367945.1_Acin_sp_NIPH_809_V1	Acinetobacter proteolyticus	g-proteobacteria	3828	278	7.26228	7	10	38	0.0251799	0.0359712	0.136691
GCF_000368025.1_Acin_parv_CIP108168_V1	Acinetobacter parvus DSM 16617 = CIP 108168	g-proteobacteria	2565	129	5.02924	7	8	17	0.0542636	0.0620155	0.131783
GCF_000368565.1_Acin_gern_CIP_107464_V1	Acinetobacter gerneri DSM 14967 = CIP 107464	g-proteobacteria	4013	270	6.72813	9	16	41	0.0333333	0.0592593	0.151852
GCF_000368585.1_Acin_vene_CIP_110063_V1	Acinetobacter venetianus RAG-1 = CIP 110063	g-proteobacteria	3151	205	6.50587	7	12	28	0.0341463	0.0585366	0.136585
GCF_000368725.1_Acin_soli_NIPH_2899_V1	Acinetobacter]	g-proteobacteria	3075	210	6.82927	6	13	32	0.0285714	0.0619048	0.152381
GCF_000368805.1_Acin_john_ANC_3681_V1	Acinetobacter johnsonii ANC 3681	g-proteobacteria	3215	188	5.84759	7	9	27	0.037234	0.0478723	0.143617
GCF_000368865.1_Acin_bouv_CIP_107468_V1	Acinetobacter bouvetii DSM 14964 = CIP 107468	g-proteobacteria	3047	175	5.74335	8	13	32	0.0457143	0.0742857	0.182857
GCF_000369005.1_Acin_beij_CIP_110307_V1	Acinetobacter beijerinckii CIP 110307	g-proteobacteria	3229	213	6.59647	7	12	30	0.0328638	0.056338	0.140845
GCF_000369625.1_Acin_sp_NIPH_2171_V1	Acinetobacter variabilis	g-proteobacteria	3046	152	4.99015	7	12	26	0.0460526	0.0789474	0.171053
GCF_000371465.1_Clos_coli_209318_V1	Clostridium thermobutyricum	firmicutes	3213	175	5.44662	10	10	34	0.0571429	0.0571429	0.194286
GCF_000371785.1_ASM37178v1	Actinopolyspora halophila DSM 43834	high GC Gram+	4654	335	7.19811	8	18	92	0.0238806	0.0537313	0.274627
GCF_000371885.1_ASM37188v1	Amycolatopsis methanolica 239	high GC Gram+	6535	606	9.27314	12	22	94	0.019802	0.0363036	0.155116
GCF_000371925.1_ASM37192v1	Thiolinea disciformis DSM 14473	g-proteobacteria	3679	172	4.67518	8	16	22	0.0465116	0.0930233	0.127907
GCF_000372085.1_ASM37208v1	Corynebacterium capitovis DSM 44611	high GC Gram+	1829	81	4.42865	5	8	17	0.0617284	0.0987654	0.209877
GCF_000372385.1_ASM37238v1	Corynebacterium ciconiae DSM 44920	high GC Gram+	2163	106	4.9006	5	11	21	0.0471698	0.103774	0.198113
GCF_000372405.1_ASM37240v1	Porphyromonas somerae DSM 23386	CFB group bacteria	1861	46	2.47179	5	7	8	0.108696	0.152174	0.173913
GCF_000372445.1_ASM37244v1	Corynebacterium ulceribovis DSM 45146	high GC Gram+	2052	78	3.80117	5	8	23	0.0641026	0.102564	0.294872
GCF_000372465.1_ASM37246v1	Kribbella catacumbae DSM 19601	high GC Gram+	8735	751	8.5976	14	18	128	0.0186418	0.023968	0.170439
GCF_000372745.1_ASM37274v1	Embleya scabrispora DSM 41855	high GC Gram+	9285	796	8.57297	12	22	207	0.0150754	0.0276382	0.26005
GCF_000372805.1_ASM37280v1	Marinobacter]	g-proteobacteria	3236	183	5.65513	9	13	27	0.0491803	0.0710383	0.147541
GCF_000372845.1_ASM37284v1	Methylocystis rosea SV97	a-proteobacteria	3644	149	4.08891	9	13	28	0.0604027	0.0872483	0.187919
GCF_000372865.1_ASM37286v1	Methylosarcina fibrata AML-C10	g-proteobacteria	4244	161	3.79359	9	14	26	0.0559006	0.0869565	0.161491
GCF_000372885.1_ASM37288v1	Methyloversatilis thermotolerans	b-proteobacteria	3671	197	5.36639	6	21	33	0.0304569	0.106599	0.167513
GCF_000373085.1_ASM37308v1	Bacteria]	bacteria	3677	142	3.86184	10	13	26	0.0704225	0.0915493	0.183099
GCF_000373105.1_ASM37310v1	Lewinella persica DSM 23188	CFB group bacteria	5117	194	3.79128	15	12	39	0.0773196	0.0618557	0.201031
GCF_000373185.1_ASM37318v1	Prevotella paludivivens DSM 17968 = JCM 13650	CFB group bacteria	2626	112	4.26504	19	13	16	0.169643	0.116071	0.142857
GCF_000373205.1_ASM37320v1	Calidithermus timidus DSM 17022	bacteria	3030	148	4.88449	10	13	18	0.0675676	0.0878378	0.121622
GCF_000373265.1_ASM37326v1	Pontibacter roseus DSM 17521	CFB group bacteria	3906	126	3.22581	7	17	17	0.0555556	0.134921	0.134921
GCF_000373365.1_ASM37336v1	Frankia discariae	high GC Gram+	6179	428	6.92669	6	15	146	0.0140187	0.0350467	0.341121
GCF_000373385.1_ASM37338v1	Thiobacillus thioparus DSM 505	b-proteobacteria	3080	132	4.28571	7	17	15	0.0530303	0.128788	0.113636
GCF_000373485.1_ASM37348v1	Dasania marina DSM 21967	g-proteobacteria	3600	199	5.52778	9	18	27	0.0452261	0.0904523	0.135678
GCF_000373785.1_ASM37378v1	Erysipelothrix tonsillarum DSM 14972	firmicutes	1765	127	7.19547	6	11	13	0.0472441	0.0866142	0.102362
GCF_000373925.1_ASM37392v1	Actinopolymorpha alba DSM 45243	high GC Gram+	7143	546	7.64385	13	10	154	0.0238095	0.018315	0.282051
GCF_000373965.1_ASM37396v1	Uliginosibacterium gangwonense DSM 18521	b-proteobacteria	4486	244	5.43914	6	17	28	0.0245902	0.0696721	0.114754
GCF_000373985.1_ASM37398v1	Desulfobacter curvatus DSM 3379	d-proteobacteria	4656	224	4.811	9	19	35	0.0401786	0.0848214	0.15625
GCF_000374005.1_ASM37400v1	Kiloniella laminariae DSM 19542	a-proteobacteria	4064	300	7.38189	10	16	41	0.0333333	0.0533333	0.136667
GCF_000374025.1_ASM37402v1	Spirosoma panaciterrae DSM 21099	CFB group bacteria	6527	336	5.14785	17	25	37	0.0505952	0.0744048	0.110119
GCF_000374045.1_ASM37404v1	Segetibacter koreensis DSM 18137	CFB group bacteria	4852	145	2.98846	7	14	19	0.0482759	0.0965517	0.131034
GCF_000374065.1_ASM37406v1	Spirosoma luteum DSM 19990	CFB group bacteria	5371	182	3.38857	12	21	20	0.0659341	0.115385	0.10989
GCF_000374085.1_ASM37408v1	Spirosoma spitsbergense DSM 19989	CFB group bacteria	6186	242	3.91206	20	19	32	0.0826446	0.0785124	0.132231
GCF_000374105.1_ASM37410v1	Kangiella aquimarina DSM 16071	g-proteobacteria	2441	103	4.21958	8	9	22	0.0776699	0.0873786	0.213592
GCF_000374125.1_ASM37412v1	Niabella aurantiaca DSM 17617	CFB group bacteria	4658	218	4.68012	11	15	29	0.0504587	0.0688073	0.133028
GCF_000374145.1_ASM37414v1	Neomegalonema perideroedes DSM 15528	a-proteobacteria	3038	149	4.90454	11	12	36	0.0738255	0.0805369	0.241611
GCF_000374165.1_ASM37416v1	Frankia elaeagni	high GC Gram+	5714	352	6.16031	11	13	137	0.03125	0.0369318	0.389205
GCF_000374285.1_ASM37428v1	Actinobacillus capsulatus DSM 19761	g-proteobacteria	2338	132	5.64585	9	16	12	0.0681818	0.121212	0.0909091
GCF_000374305.1_ASM37430v1	Actinomadura flavalba DSM 45200	high GC Gram+	5565	412	7.40341	12	14	68	0.0291262	0.0339806	0.165049
GCF_000374325.1_ASM37432v1	Allofustis seminis DSM 15817	firmicutes	1376	73	5.30523	6	6	14	0.0821918	0.0821918	0.191781
GCF_000374345.1_ASM37434v1	Bacillus acidiproducens DSM 23148	firmicutes	3098	189	6.10071	11	13	35	0.0582011	0.0687831	0.185185
GCF_000374365.1_ASM37436v1	Bacteroides gallinarum DSM 18171 = JCM 13658	CFB group bacteria	3966	137	3.45436	17	16	28	0.124088	0.116788	0.20438
GCF_000374405.1_ASM37440v1	Riemerella columbina DSM 16469	CFB group bacteria	2299	61	2.65333	4	6	11	0.0655738	0.0983607	0.180328
GCF_000374445.1_ASM37444v1	Actinokineospora enzanensis DSM 44649	high GC Gram+	7050	500	7.0922	10	22	82	0.02	0.044	0.164
GCF_000374465.1_ASM37446v1	Ahrensia kielensis DSM 5890	a-proteobacteria	3181	204	6.41308	7	14	21	0.0343137	0.0686275	0.102941
GCF_000374485.1_ASM37448v1	Algicola sagamiensis DSM 14643	g-proteobacteria	3863	160	4.14186	8	18	20	0.05	0.1125	0.125
GCF_000374525.1_ASM37452v1	Amorphus coralli DSM 19760	a-proteobacteria	3868	243	6.28232	11	19	53	0.0452675	0.0781893	0.218107
GCF_000374565.1_ASM37456v1	Bacillus fordii DSM 16014 = CIP 108821	firmicutes	4186	302	7.21452	16	18	48	0.0529801	0.0596026	0.15894
GCF_000374585.1_ASM37458v1	Bacteroides barnesiae DSM 18169 = JCM 13652	CFB group bacteria	2852	118	4.13745	11	8	28	0.0932203	0.0677966	0.237288
GCF_000374605.1_ASM37460v1	Campylobacter ureolyticus DSM 20703	e-proteobacteria	1716	38	2.21445	2	3	6	0.0526316	0.0789474	0.157895
GCF_000374625.1_ASM37462v1	Brachymonas chironomi DSM 19884	b-proteobacteria	2326	112	4.81513	7	12	21	0.0625	0.107143	0.1875
GCF_000374645.1_ASM37464v1	Arhodomonas aquaeolei DSM 8974	g-proteobacteria	3500	208	5.94286	11	24	43	0.0528846	0.115385	0.206731
GCF_000374805.1_ASM37480v1	Chitiniphilus shinanonensis DSM 23277	b-proteobacteria	3654	173	4.73454	10	19	22	0.0578035	0.109827	0.127168
GCF_000374825.1_ASM37482v1	Paenibacillus sanguinis 2301083 = DSM 16941	firmicutes	4280	360	8.41121	10	16	60	0.0277778	0.0444444	0.166667
GCF_000374845.1_ASM37484v1	Paenibacillus terrigena DSM 21567	firmicutes	5672	499	8.7976	13	13	68	0.0260521	0.0260521	0.136273
GCF_000375365.1_ASM37536v1	Corynebacterium mastitidis DSM 44356	high GC Gram+	2205	103	4.6712	5	7	21	0.0485437	0.0679612	0.203883
GCF_000375405.1_ASM37540v1	Bacteroides propionicifaciens DSM 19291 = JCM 14649	CFB group bacteria	2163	75	3.46741	7	6	12	0.0933333	0.08	0.16
GCF_000375425.1_ASM37542v1	Gracilimonas tropica DSM 19535	bacteria	3282	103	3.13833	6	11	19	0.0582524	0.106796	0.184466
GCF_000375465.1_ASM37546v1	Balneola vulgaris DSM 17893	bacteria	2429	72	2.96418	6	10	15	0.0833333	0.138889	0.208333
GCF_000375485.1_ASM37548v1	Desulfovibrio oxyclinae DSM 11498	d-proteobacteria	3016	109	3.61406	6	25	29	0.0550459	0.229358	0.266055
GCF_000375545.1_ASM37554v1	Kordiimonas gwangyangensis DSM 19435 = JCM 12864	a-proteobacteria	3659	216	5.90325	10	21	30	0.0462963	0.0972222	0.138889
GCF_000375645.1_ASM37564v1	Porphyromonas bennonis DSM 23058 = JCM 16335	CFB group bacteria	1559	37	2.37332	3	2	7	0.0810811	0.0540541	0.189189
GCF_000376225.1_ASM37622v1	Effusibacillus pohliae DSM 22757	firmicutes	3332	195	5.85234	16	13	32	0.0820513	0.0666667	0.164103
GCF_000376245.1_ASM37624v1	Acaricomes phytoseiuli DSM 14247	high GC Gram+	2125	128	6.02353	7	11	34	0.0546875	0.0859375	0.265625
GCF_000376265.1_ASM37626v1	Thermus igniterrae ATCC 700962	bacteria	2231	88	3.94442	9	9	21	0.102273	0.102273	0.238636
GCF_000376385.1_ASM37638v1	Desulfurispora thermophila DSM 16022	firmicutes	2677	139	5.19238	14	18	28	0.100719	0.129496	0.201439
GCF_000376405.1_ASM37640v1	Dysgonomonas mossii DSM 22836	CFB group bacteria	3289	115	3.4965	10	8	19	0.0869565	0.0695652	0.165217
GCF_000376425.1_ASM37642v1	Thiobacillus denitrificans DSM 12475	b-proteobacteria	3475	140	4.02878	7	24	16	0.05	0.171429	0.114286
GCF_000376545.2_ASM37654v2	Epibacterium mobile F1926	a-proteobacteria	4449	297	6.67566	11	16	44	0.037037	0.0538721	0.148148
GCF_000376565.1_ASM37656v1	Streptomyces hokutonensis	high GC Gram+	10449	902	8.63241	19	20	199	0.0210643	0.0221729	0.220621
GCF_000376665.1_ASM37666v1	Meiothermus ruber DSM 1279	bacteria	3011	134	4.45035	10	10	13	0.0746269	0.0746269	0.0970149
GCF_000376785.1_ASM37678v1	Hahella ganghwensis DSM 17046	g-proteobacteria	5793	311	5.36855	11	18	61	0.0353698	0.0578778	0.196141
GCF_000376805.1_ASM37680v1	Henriciella marina DSM 19595	a-proteobacteria	3155	124	3.93027	9	13	22	0.0725806	0.104839	0.177419
GCF_000376825.1_ASM37682v1	Demetria terragena DSM 11295	high GC Gram+	3339	220	6.5888	8	11	41	0.0363636	0.05	0.186364
GCF_000376885.1_ASM37688v1	Alloscardovia criceti DSM 17774	high GC Gram+	1456	76	5.21978	7	9	12	0.0921053	0.118421	0.157895
GCF_000376945.1_ASM37694v1	Leeia oryzae DSM 17879	b-proteobacteria	3408	280	8.21596	11	12	21	0.0392857	0.0428571	0.075
GCF_000377005.1_ASM37700v1	Streptococcus minor DSM 17118	firmicutes	1876	113	6.02345	7	8	12	0.0619469	0.0707965	0.106195
GCF_000377505.1_ASM37750v1	Paenibacillus massiliensis 2301065 = DSM 16942	firmicutes	5332	463	8.68342	12	14	70	0.0259179	0.0302376	0.151188
GCF_000377625.1_ASM37762v1	Prevotella veroralis DSM 19559 = JCM 6290	CFB group bacteria	2230	66	2.95964	4	6	10	0.0606061	0.0909091	0.151515
GCF_000377665.1_ASM37766v1	Halomonas zhanjiangensis DSM 21076	g-proteobacteria	3611	232	6.42481	10	25	41	0.0431034	0.107759	0.176724
GCF_000377705.1_ASM37770v1	Salsuginibacillus kocurii DSM 18087	firmicutes	3541	207	5.84581	14	15	49	0.0676329	0.0724638	0.236715
GCF_000377745.1_ASM37774v1	Gilvimarinus chinensis DSM 19667	g-proteobacteria	3522	161	4.57127	6	16	35	0.0372671	0.0993789	0.217391
GCF_000377765.1_ASM37776v1	Gracilibacillus lacisalsi DSM 19029	firmicutes	4160	291	6.99519	15	18	50	0.0515464	0.0618557	0.171821
GCF_000378005.1_ASM37800v1	Coprothermobacter platensis DSM 11748	bacteria	1397	36	2.57695	6	5	4	0.166667	0.138889	0.111111
GCF_000378045.1_ASM37804v1	Marinobacterium rhizophilum DSM 18822	g-proteobacteria	4626	323	6.98227	11	20	55	0.0340557	0.0619195	0.170279
GCF_000378085.1_ASM37808v1	Prevotella loescheii DSM 19665 = JCM 12249 = ATCC 15930	CFB group bacteria	2479	66	2.66236	7	6	15	0.106061	0.0909091	0.227273
GCF_000378105.1_ASM37810v1	Rubritalea marina DSM 17716	verrucomicrobia	2577	85	3.29841	6	13	10	0.0705882	0.152941	0.117647
GCF_000378125.1_ASM37812v1	Rudaea cellulosilytica DSM 22992	g-proteobacteria	3682	213	5.7849	11	13	41	0.0516432	0.0610329	0.192488
GCF_000378145.1_ASM37814v1	Saccharibacillus kuerlensis DSM 22868	firmicutes	3942	302	7.66109	11	14	52	0.0364238	0.0463576	0.172185
GCF_000378165.1_ASM37816v1	Saccharibacter floricola DSM 15669	a-proteobacteria	2140	74	3.45794	6	6	18	0.0810811	0.0810811	0.243243
GCF_000378185.1_ASM37818v1	Salinimonas chungwhensis DSM 16280	g-proteobacteria	3502	154	4.39749	10	22	25	0.0649351	0.142857	0.162338
GCF_000378205.1_ASM37820v1	Sediminispirochaeta bajacaliforniensis DSM 16054	spirochetes	4118	294	7.13939	8	23	35	0.0272109	0.0782313	0.119048
GCF_000378225.1_ASM37822v1	Methylophilus methylotrophus DSM 46235 = ATCC 53528	b-proteobacteria	2635	119	4.51613	6	15	19	0.0504202	0.12605	0.159664
GCF_000378245.1_ASM37824v1	Aromatoleum toluclasticum ATCC 700605	b-proteobacteria	5353	332	6.20213	11	25	65	0.0331325	0.0753012	0.195783
GCF_000378345.1_ASM37834v1	Hirschia maritima DSM 19733	a-proteobacteria	3037	157	5.16958	8	15	27	0.0509554	0.0955414	0.171975
GCF_000378385.1_ASM37838v1	Paenibacillus daejeonensis DSM 15491	firmicutes	6295	589	9.35663	11	20	102	0.0186757	0.0339559	0.173175
GCF_000378405.1_ASM37840v1	Succinimonas amylolytica DSM 2873	g-proteobacteria	2755	75	2.72232	6	9	18	0.08	0.12	0.24
GCF_000378425.1_ASM37842v1	Cohnella laeviribosi DSM 21336	firmicutes	4028	312	7.74578	17	15	62	0.0544872	0.0480769	0.198718
GCF_000378445.1_ASM37844v1	Deinococcus aquatilis DSM 23025	bacteria	4442	198	4.45745	7	12	40	0.0353535	0.0606061	0.20202
GCF_000378465.1_ASM37846v1	Elioraea tepidiphila DSM 17972	a-proteobacteria	4007	139	3.46893	9	16	34	0.0647482	0.115108	0.244604
GCF_000378485.1_ASM37848v1	Flavobacterium rivuli WB 3.3-2 = DSM 21788	CFB group bacteria	3868	176	4.55016	7	14	17	0.0397727	0.0795455	0.0965909
GCF_000378505.1_ASM37850v1	Halomonas lutea DSM 23508	g-proteobacteria	4043	276	6.82661	11	29	43	0.0398551	0.105072	0.155797
GCF_000378625.1_ASM37862v1	Colwellia piezophila ATCC BAA-637	g-proteobacteria	4340	238	5.48387	10	22	37	0.0420168	0.092437	0.155462
GCF_000378765.1_ASM37876v1	Psychroflexus tropicus DSM 15496	CFB group bacteria	2706	82	3.0303	5	12	14	0.0609756	0.146341	0.170732
GCF_000378825.1_ASM37882v1	Salinispora vitiensis	high GC Gram+	4540	303	6.67401	10	16	58	0.0330033	0.0528053	0.191419
GCF_000378845.1_ASM37884v1	Salinispora pacifica DSM 45544	high GC Gram+	4706	289	6.1411	9	17	60	0.0311419	0.0588235	0.207612
GCF_000378965.1_ASM37896v1	Thioalkalivibrio thiocyanodenitrificans ARhD 1	g-proteobacteria	3426	140	4.0864	7	15	29	0.05	0.107143	0.207143
GCF_000379065.1_ASM37906v1	Salinispora mooreana	high GC Gram+	4526	276	6.0981	9	14	59	0.0326087	0.0507246	0.213768
GCF_000379145.1_ASM37914v1	Bradyrhizobium elkanii USDA 76	a-proteobacteria	8517	532	6.24633	12	21	104	0.0225564	0.0394737	0.195489
GCF_000379425.1_ASM37942v1	Corynebacterium lubricantis DSM 45231	high GC Gram+	2692	162	6.01783	7	12	32	0.0432099	0.0740741	0.197531
GCF_000379445.1_ASM37944v1	Fangia hongkongensis FSC776 = DSM 21703	g-proteobacteria	2680	123	4.58955	9	5	10	0.0731707	0.0406504	0.0813008
GCF_000379465.1_ASM37946v1	Sciscionella marina DSM 45152	high GC Gram+	7847	792	10.093	10	16	138	0.0126263	0.020202	0.174242
GCF_000379525.1_ASM37952v1	Lamprocystis purpurea DSM 4197	g-proteobacteria	5728	210	3.6662	8	17	31	0.0380952	0.0809524	0.147619
GCF_000379545.1_ASM37954v1	Acetobacter aceti ATCC 23746	a-proteobacteria	3226	176	5.45567	9	13	31	0.0511364	0.0738636	0.176136
GCF_000379625.1_ASM37962v1	Actinomycetospora chiangmaiensis DSM 45062	high GC Gram+	5533	375	6.77752	11	12	90	0.0293333	0.032	0.24
GCF_000379645.1_ASM37964v1	Actinoplanes globisporus DSM 43857	high GC Gram+	9755	849	8.70323	15	18	122	0.0176678	0.0212014	0.143698
GCF_000379665.1_ASM37966v1	Butyricimonas synergistica DSM 23225	CFB group bacteria	3741	113	3.02058	5	13	12	0.0442478	0.115044	0.106195
GCF_000379685.1_ASM37968v1	Catelliglobosispora koreensis DSM 44566	high GC Gram+	7276	526	7.22925	12	14	68	0.0228137	0.026616	0.129278
GCF_000379705.1_ASM37970v1	Corynebacterium caspium DSM 44850	high GC Gram+	1611	70	4.34513	5	6	15	0.0714286	0.0857143	0.214286
GCF_000379725.1_ASM37972v1	Cytophaga aurantiaca DSM 3654	CFB group bacteria	3725	106	2.84564	8	12	18	0.0754717	0.113208	0.169811
GCF_000379765.1_ASM37976v1	Flexithrix dorotheae DSM 6795	CFB group bacteria	7072	321	4.53903	31	20	64	0.0965732	0.0623053	0.199377
GCF_000379805.1_ASM37980v1	Lewinella cohaerens DSM 23179	CFB group bacteria	5360	202	3.76866	15	14	32	0.0742574	0.0693069	0.158416
GCF_000379825.1_ASM37982v1	Longispora albida DSM 44784	high GC Gram+	6239	449	7.19667	12	16	66	0.0267261	0.0356347	0.146993
GCF_000379845.1_ASM37984v1	Moraxella boevrei DSM 14165	g-proteobacteria	2234	85	3.80483	5	7	20	0.0588235	0.0823529	0.235294
GCF_000379885.1_ASM37988v1	Nonomuraea coxensis DSM 45129	high GC Gram+	8167	731	8.95066	16	20	147	0.0218878	0.0273598	0.201094
GCF_000379925.1_ASM37992v1	Porphyromonas levii DSM 23370	CFB group bacteria	2038	53	2.60059	4	5	8	0.0754717	0.0943396	0.150943
GCF_000379945.1_ASM37994v1	Porphyromonas macacae DSM 20710 = JCM 13914	CFB group bacteria	1767	46	2.60328	4	10	13	0.0869565	0.217391	0.282609
GCF_000379965.1_ASM37996v1	Prevotella nanceiensis DSM 19126 = JCM 15639	CFB group bacteria	1967	45	2.28775	6	4	14	0.133333	0.0888889	0.311111
GCF_000379985.1_ASM37998v1	Streptococcus caballi DSM 19004	firmicutes	2004	131	6.53693	5	7	15	0.0381679	0.0534351	0.114504
GCF_000380005.1_ASM38000v1	Streptococcus didelphis DSM 15616	firmicutes	1722	125	7.259	5	12	16	0.04	0.096	0.128
GCF_000380025.1_ASM38002v1	Streptococcus entericus DSM 14446	firmicutes	1970	124	6.29442	6	8	18	0.0483871	0.0645161	0.145161
GCF_000380045.1_ASM38004v1	Streptococcus marimammalium DSM 18627	firmicutes	1397	77	5.51181	7	8	13	0.0909091	0.103896	0.168831
GCF_000380105.1_ASM38010v1	Streptococcus orisratti DSM 15617	firmicutes	2210	165	7.46606	6	10	20	0.0363636	0.0606061	0.121212
GCF_000380125.1_ASM38012v1	Streptococcus ovis DSM 16829	firmicutes	2231	164	7.35096	6	8	24	0.0365854	0.0487805	0.146341
GCF_000380145.1_ASM38014v1	Streptococcus thoraltensis DSM 12221	firmicutes	2097	152	7.24845	4	7	26	0.0263158	0.0460526	0.171053
GCF_000380165.1_ASM38016v1	Streptomyces vitaminophilus DSM 41686	high GC Gram+	5276	419	7.94162	11	17	136	0.026253	0.0405728	0.324582
GCF_000380185.1_ASM38018v1	Thiofilum flexile DSM 14609	g-proteobacteria	3391	150	4.42347	8	11	20	0.0533333	0.0733333	0.133333
GCF_000380245.2_ASM38024v2	Bacillus massiliogorillae	firmicutes	5026	368	7.32193	14	17	51	0.0380435	0.0461957	0.138587
GCF_000380485.1_ASM38048v1	Gordonia kroppenstedtii DSM 45133	high GC Gram+	3907	297	7.60174	9	11	53	0.030303	0.037037	0.178451
GCF_000380505.1_ASM38050v1	Kaistia granuli DSM 23481	a-proteobacteria	4391	271	6.17171	8	19	46	0.0295203	0.0701107	0.169742
GCF_000380565.1_ASM38056v1	Microbulbifer variabilis ATCC 700307	g-proteobacteria	4182	216	5.16499	8	22	35	0.037037	0.101852	0.162037
GCF_000380645.1_ASM38064v1	Smaragdicoccus niigatensis DSM 44881 = NBRC 103563	high GC Gram+	5027	357	7.10165	9	12	56	0.0252101	0.0336134	0.156863
GCF_000380965.1_ASM38096v1	Paenibacillus ginsengihumi DSM 21568	firmicutes	4836	387	8.00248	12	18	77	0.0310078	0.0465116	0.198966
GCF_000380985.1_ASM38098v1	Proteiniphilum acetatigenes DSM 18083	CFB group bacteria	3674	170	4.62711	15	12	36	0.0882353	0.0705882	0.211765
GCF_000381005.1_ASM38100v1	Selenomonas bovis DSM 23594	firmicutes	2435	120	4.92813	6	7	20	0.05	0.0583333	0.166667
GCF_000381025.1_ASM38102v1	Streptomyces sulphureus DSM 40104	high GC Gram+	5944	470	7.90713	8	16	141	0.0170213	0.0340426	0.3
GCF_000381065.1_ASM38106v1	Propionispira raffinosivorans DSM 20765	firmicutes	3759	304	8.08726	10	16	31	0.0328947	0.0526316	0.101974
GCF_000381085.1_ASM38108v1	Thiomicrorhabdus arctica DSM 13458	g-proteobacteria	2234	75	3.35721	6	9	11	0.08	0.12	0.146667
GCF_000381125.1_ASM38112v1	Caldimonas manganoxidans ATCC BAA-369	b-proteobacteria	3265	183	5.6049	8	18	45	0.0437158	0.0983607	0.245902
GCF_000381265.1_ASM38126v1	Curvibacter lanceolatus ATCC 14669	b-proteobacteria	6109	494	8.08643	10	22	114	0.0202429	0.0445344	0.230769
GCF_000381345.1_ASM38134v1	Deinococcus apachensis DSM 19763	bacteria	4159	179	4.30392	6	11	40	0.0335196	0.0614525	0.223464
GCF_000381725.1_ASM38172v1	Fusobacterium russii ATCC 25533	fusobacteria	1706	64	3.75147	6	7	15	0.09375	0.109375	0.234375
GCF_000381745.1_ASM38174v1	Psychromonas ossibalaenae ATCC BAA-1528	g-proteobacteria	4351	285	6.55022	9	21	37	0.0315789	0.0736842	0.129825
GCF_000381765.1_ASM38176v1	[Zimmermannella] faecalis ATCC 13722	high GC Gram+	2596	192	7.39599	5	12	29	0.0260417	0.0625	0.151042
GCF_000381785.1_ASM38178v1	Gammaproteobacteria]	g-proteobacteria	3425	217	6.33577	13	15	35	0.0599078	0.0691244	0.16129
GCF_000381885.1_ASM38188v1	Actinomadura atramentaria DSM 43919	high GC Gram+	6174	480	7.77454	7	14	105	0.0145833	0.0291667	0.21875
GCF_000381905.1_ASM38190v1	Paenibacillus fonticola DSM 21315	firmicutes	5415	483	8.91967	13	17	88	0.0269151	0.0351967	0.182195
GCF_000381965.1_ASM38196v1	Oceanimonas smirnovii ATCC BAA-899	g-proteobacteria	3056	178	5.82461	11	20	26	0.0617978	0.11236	0.146067
GCF_000381985.1_ASM38198v1	Novispirillum itersonii subsp. itersonii ATCC 12639	a-proteobacteria	3772	283	7.50265	11	24	67	0.0388693	0.0848057	0.236749
GCF_000382125.1_ASM38212v1	Eudoraea adriatica DSM 19308	CFB group bacteria	3399	93	2.7361	5	12	12	0.0537634	0.129032	0.129032
GCF_000382145.1_ASM38214v1	Psychrobacter]	g-proteobacteria	2512	100	3.98089	4	5	17	0.04	0.05	0.17
GCF_000382165.1_ASM38216v1	Rheinheimera perlucida DSM 18276	g-proteobacteria	3631	186	5.12256	8	17	27	0.0430108	0.0913978	0.145161
GCF_000382205.1_ASM38220v1	Dyadobacter beijingensis DSM 21582	CFB group bacteria	5910	374	6.32826	15	25	41	0.040107	0.0668449	0.109626
GCF_000382225.1_ASM38222v1	Hymenobacter aerophilus DSM 13606	CFB group bacteria	3687	107	2.90209	4	17	22	0.0373832	0.158879	0.205607
GCF_000382245.1_ASM38224v1	Kushneria aurantia DSM 21353	g-proteobacteria	3405	248	7.28341	9	25	38	0.0362903	0.100806	0.153226
GCF_000382265.1_ASM38226v1	Yoonia vestfoldensis DSM 16212	a-proteobacteria	3630	174	4.79339	10	14	17	0.0574713	0.0804598	0.0977011
GCF_000382285.1_ASM38228v1	Solimonas variicoloris DSM 15731	g-proteobacteria	3691	232	6.28556	10	19	51	0.0431034	0.0818966	0.219828
GCF_000382305.1_ASM38230v1	Vitreoscilla stercoraria DSM 513	b-proteobacteria	2454	107	4.36023	6	9	9	0.0560748	0.0841121	0.0841121
GCF_000382325.1_ASM38232v1	Woodsholea maritima DSM 17123	a-proteobacteria	2839	154	5.42445	10	13	23	0.0649351	0.0844156	0.149351
GCF_000382345.1_ASM38234v1	Massilia niastensis DSM 21313	b-proteobacteria	5659	389	6.87401	14	28	58	0.0359897	0.0719794	0.1491
GCF_000383275.1_ASM38327v1	Bacteroides massiliensis B84634 = Timone 84634 = DSM 17679 = JCM 13223	CFB group bacteria	6363	573	9.00519	15	26	141	0.026178	0.0453752	0.246073
GCF_000383415.1_ASM38341v1	Hyphomicrobium zavarzinii ATCC 27496	a-proteobacteria	4173	203	4.86461	10	19	39	0.0492611	0.0935961	0.192118
GCF_000383515.1_ASM38351v1	Mycoplasma hyorhinis ATCC 17981	mycoplasmas	668	7	1.0479	0	0	1	0	0	0.142857
GCF_000383575.1_ASM38357v1	Salinispora oceanensis	high GC Gram+	4692	304	6.47911	10	15	66	0.0328947	0.0493421	0.217105
GCF_000383595.1_ASM38359v1	Streptomyces bottropensis ATCC 25435	high GC Gram+	7482	581	7.7653	11	21	170	0.0189329	0.0361446	0.292599
GCF_000383775.1_ASM38377v1	Saccharomonospora halophila 8	high GC Gram+	3378	246	7.28242	3	9	57	0.0121951	0.0365854	0.231707
GCF_000383795.1_ASM38379v1	Saccharomonospora saliphila YIM 90502	high GC Gram+	3627	254	7.00303	10	11	68	0.0393701	0.0433071	0.267717
GCF_000383855.1_ASM38385v1	Methylobacter marinus A45	g-proteobacteria	4360	141	3.23394	8	16	19	0.0567376	0.113475	0.134752
GCF_000383875.1_ASM38387v1	Caldibacillus debilis DSM 16016	firmicutes	2624	168	6.40244	10	9	27	0.0595238	0.0535714	0.160714
GCF_000383915.1_ASM38391v1	Amycolatopsis benzoatilytica AK 16/65	high GC Gram+	7768	733	9.43615	9	20	128	0.0122783	0.0272851	0.174625
GCF_000383955.1_ASM38395v1	Rudanella lutea DSM 19387	CFB group bacteria	5141	213	4.14316	16	22	23	0.0751174	0.103286	0.107981
GCF_000384035.1_ASM38403v1	Actinopolyspora mortivallis DSM 44261	high GC Gram+	3744	242	6.46368	10	13	79	0.0413223	0.053719	0.326446
GCF_000384075.1_ASM38407v1	Methylovulum miyakonense HT12	g-proteobacteria	4079	168	4.11866	9	11	12	0.0535714	0.0654762	0.0714286
GCF_000384115.1_ASM38411v1	Sporichthya polymorpha DSM 43042	high GC Gram+	5056	329	6.50712	10	11	74	0.0303951	0.0334347	0.224924
GCF_000384135.1_ASM38413v1	Succinispira mobilis DSM 6222	firmicutes	1896	76	4.00844	9	6	18	0.118421	0.0789474	0.236842
GCF_000384175.1_ASM38417v1	Streptomyces purpureus KA281	high GC Gram+	6464	480	7.42574	11	20	141	0.0229167	0.0416667	0.29375
GCF_000384195.1_ASM38419v1	Allobaculum stercoricanis DSM 13633	firmicutes	1661	91	5.47863	4	7	18	0.043956	0.0769231	0.197802
GCF_000384215.1_ASM38421v1	Amycolatopsis alba DSM 44262	high GC Gram+	8754	828	9.45853	12	27	131	0.0144928	0.0326087	0.158213
GCF_000384235.1_ASM38423v1	Hydrogenovibrio halophilus DSM 15072	g-proteobacteria	2142	86	4.01494	3	12	13	0.0348837	0.139535	0.151163
GCF_000384295.1_ASM38429v1	Amycolatopsis balhimycina FH 1894	high GC Gram+	9429	886	9.39654	14	17	133	0.0158014	0.0191874	0.150113
GCF_000384315.1_ASM38431v1	Amycolatopsis nigrescens CSC17Ta-90	high GC Gram+	8431	869	10.3072	15	25	152	0.0172612	0.0287687	0.174914
GCF_000384395.1_ASM38439v1	Geopsychrobacter electrodiphilus DSM 16401	d-proteobacteria	3780	181	4.78836	12	18	26	0.0662983	0.0994475	0.143646
GCF_000384415.1_ASM38441v1	Cycloclasticus pugetii PS-1	g-proteobacteria	2261	77	3.40557	4	15	9	0.0519481	0.194805	0.116883
GCF_000384655.1_ASM38465v1	Brachyspira innocens ATCC 29796	bacteria	2800	67	2.39286	6	6	14	0.0895522	0.0895522	0.208955
GCF_000384965.1_BBbMcIrM01	Bartonella bovis 91-4	a-proteobacteria	1303	48	3.68381	4	4	5	0.0833333	0.0833333	0.104167
GCF_000385175.1_ASM38517v1	Salinicoccus albus DSM 19776	firmicutes	2608	151	5.78988	11	14	24	0.0728477	0.0927152	0.15894
GCF_000385215.1_ASM38521v1	Thioalkalivibrio thiocyanoxidans ARh2	g-proteobacteria	2572	88	3.42146	5	17	19	0.0568182	0.193182	0.215909
GCF_000385335.1_ASM38533v1	Methyloferula stellata AR4	a-proteobacteria	3849	177	4.5986	13	18	38	0.0734463	0.101695	0.214689
GCF_000385435.1_m07aNrPeIrM01	Bartonella schoenbuchensis m07a	a-proteobacteria	1416	58	4.09605	5	6	7	0.0862069	0.103448	0.12069
GCF_000385945.1_ASM38594v1	Streptomyces fulvissimus DSM 40593	high GC Gram+	6765	522	7.71619	12	19	151	0.0229885	0.0363985	0.289272
GCF_000387765.1_L21-THTYG	Caldisalinibacter kiritimatiensis	firmicutes	2677	124	4.63205	16	11	27	0.129032	0.0887097	0.217742
GCF_000388115.1_Amol1.0	Aeromonas molluscorum 848	g-proteobacteria	3720	260	6.98925	10	21	34	0.0384615	0.0807692	0.130769
GCF_000388175.3_ASM38817v3	Holospora undulata HU1	a-proteobacteria	1267	29	2.28887	1	6	2	0.0344828	0.206897	0.0689655
GCF_000389675.2_ASM38967v2	Lactobacillus acidophilus La-14	firmicutes	1778	108	6.07424	8	7	19	0.0740741	0.0648148	0.175926
GCF_000390185.1_Lulo1	Lunatimonas lonarensis	CFB group bacteria	4278	142	3.31931	5	19	18	0.0352113	0.133803	0.126761
GCF_000393015.1_Ente_faec_T5_V1	Bacteria]	bacteria	2642	212	8.02422	8	9	30	0.0377358	0.0424528	0.141509
GCF_000393975.1_Ente_pall_BAA-351_V1	Enterococcus pallens ATCC BAA-351	firmicutes	5092	524	10.2907	19	14	102	0.0362595	0.0267176	0.194656
GCF_000393995.1_Ente_haem_BAA-382_V1	Enterococcus haemoperoxidus ATCC BAA-382	firmicutes	3151	277	8.79086	11	10	44	0.0397112	0.0361011	0.158845
GCF_000394015.1_Ente_mora_BAA-383_V1	Enterococcus moraviensis ATCC BAA-383	firmicutes	3275	271	8.27481	11	13	37	0.0405904	0.0479705	0.136531
GCF_000394035.1_Ente_phoe_BAA-412_V1	Enterococcus phoeniculicola ATCC BAA-412	firmicutes	3452	340	9.84936	11	12	51	0.0323529	0.0352941	0.15
GCF_000394055.1_Ente_cocc_BAA-1240_V1	Enterococcus caccae ATCC BAA-1240	firmicutes	3169	264	8.3307	10	10	33	0.0378788	0.0378788	0.125
GCF_000397065.2_MarLipol1.0	Marinobacter lipolyticus SM19	g-proteobacteria	3582	217	6.05807	12	18	39	0.0552995	0.0829493	0.179724
GCF_000400485.1_k0-k1250	Agrococcus pavilionensis RW1	high GC Gram+	2746	139	5.06191	5	11	33	0.0359712	0.0791367	0.23741
GCF_000400635.2_ASM40063v2	Amycolatopsis keratiniphila	high GC Gram+	8130	798	9.8155	13	20	125	0.0162907	0.0250627	0.156642
GCF_000400735.1_Acin_tand_CIP_107469_V1	Acinetobacter tandoii DSM 14970 = CIP 107469	g-proteobacteria	3720	235	6.3172	12	16	27	0.0510638	0.0680851	0.114894
GCF_000400855.1_ASM40085v1	Mycoplasma hyopneumoniae 168-L	mycoplasmas	667	6	0.89955	0	0	1	0	0	0.166667
GCF_000400935.1_ASM40093v1	Spiroplasma chrysopicola DF-1	mycoplasmas	980	22	2.2449	1	0	4	0.0454545	0	0.181818
GCF_000400955.1_ASM40095v1	Spiroplasma syrphidicola EA-1	mycoplasmas	989	22	2.22447	2	0	2	0.0909091	0	0.0909091
GCF_000402035.1_ASM40203v1	Caballeronia insecticola	b-proteobacteria	6260	548	8.75399	11	31	106	0.020073	0.0565693	0.193431
GCF_000403135.1_ArSv1	Arcticibacter svalbardensis MN12-7	CFB group bacteria	3995	148	3.70463	10	13	14	0.0675676	0.0878378	0.0945946
GCF_000403195.1_Bact_mass_dnLKV3_V1	Phocaeicola sartorii	CFB group bacteria	4182	175	4.1846	28	14	37	0.16	0.08	0.211429
GCF_000403355.2_Ente_caec_B7_V1	Enterorhabdus caecimuris B7	actinobacteria	2391	182	7.61188	8	7	34	0.043956	0.0384615	0.186813
GCF_000403375.2_Paen_bare_G22_V1	Paenibacillus barengoltzii G22	firmicutes	4163	361	8.67163	13	20	70	0.0360111	0.0554017	0.193906
GCF_000403725.2_GD7	Corynebacterium ihumii	high GC Gram+	2067	94	4.54765	7	9	18	0.0744681	0.0957447	0.191489
GCF_000404125.1_Version_1_Erwinia_tracheiphila_PSU-1	Erwinia tracheiphila PSU-1	g-proteobacteria	3562	187	5.24986	8	25	24	0.0427807	0.13369	0.128342
GCF_000406945.1_Ente_disp_ATCC51266_V1	Enterococcus dispar ATCC 51266	firmicutes	2598	190	7.31332	9	9	23	0.0473684	0.0473684	0.121053
GCF_000407205.1_Ente_vill_ATCC700913_V2	Enterococcus villorum ATCC 700913	firmicutes	2617	200	7.64234	12	10	32	0.06	0.05	0.16
GCF_000407225.1_Ente_colu_ATCC51263_V2	Enterococcus columbae DSM 7374 = ATCC 51263	firmicutes	2299	174	7.56851	8	17	26	0.045977	0.0977011	0.149425
GCF_000407245.1_Ente_aviu_ATCC14025_V2	Enterococcus avium ATCC 14025	firmicutes	4369	434	9.93362	14	10	67	0.0322581	0.0230415	0.154378
GCF_000407285.1_Ente_sacc_ATCC43076_V2	Enterococcus saccharolyticus subsp. saccharolyticus ATCC 43076	firmicutes	2530	193	7.62846	11	9	29	0.0569948	0.0466321	0.150259
GCF_000407365.1_Ente_asin_ATCC700915_V2	Enterococcus asini ATCC 700915	firmicutes	2332	167	7.16123	7	9	29	0.0419162	0.0538922	0.173653
GCF_000407525.1_Ente_raff_ATCC49464_V2	Enterococcus raffinosus ATCC 49464	firmicutes	4010	386	9.62594	14	11	57	0.0362694	0.0284974	0.147668
GCF_000407545.1_Ente_gilf_BAA-350_PQ1_CCUG_45553_V2	Enterococcus gilvus ATCC BAA-350	firmicutes	4009	343	8.55575	9	11	55	0.0262391	0.03207	0.16035
GCF_000407605.1_Ente_sulf_ATCC49903_V2	Enterococcus sulfureus ATCC 49903	firmicutes	2172	150	6.90608	7	7	18	0.0466667	0.0466667	0.12
GCF_000409775.1_Han1.0	Halomonas anticariensis FP35 = DSM 16096	g-proteobacteria	4583	333	7.26598	11	26	52	0.033033	0.0780781	0.156156
GCF_000410875.1_KCCM90073	Pseudomonas pelagia CL-AP6	g-proteobacteria	4112	254	6.17704	11	17	45	0.0433071	0.0669291	0.177165
GCF_000411155.1_Acti_euro_ACS-120-V-COL10B_V1	Gleimia europaea ACS-120-V-Col10b	high GC Gram+	1631	79	4.84365	6	10	14	0.0759494	0.126582	0.177215
GCF_000411375.1_Cory_pyru_17730_V1	Corynebacterium pyruviciproducens ATCC BAA-1742	high GC Gram+	2298	106	4.61271	6	9	17	0.0566038	0.0849057	0.160377
GCF_000411515.1_Sutt_wads_HGA0223_V1	Sutterella wadsworthensis]	b-proteobacteria	2304	138	5.98958	2	12	27	0.0144928	0.0869565	0.195652
GCF_000412185.1_jl2009	Euryhalocaulis caribicus	a-proteobacteria	3223	147	4.56097	8	12	27	0.0544218	0.0816327	0.183673
GCF_000412335.2_ASM41233v2	Cedecea davisae DSM 4568	g-proteobacteria	4394	377	8.57988	12	29	43	0.0318302	0.0769231	0.114058
GCF_000412635.1_Sphingobium_sp._strain_YL23	Sphingobium bisphenolivorans	a-proteobacteria	3660	170	4.64481	8	14	34	0.0470588	0.0823529	0.2
GCF_000412675.1_ASM41267v1	Pseudomonas putida NBRC 14164	g-proteobacteria	5351	444	8.29751	13	27	62	0.0292793	0.0608108	0.13964
GCF_000412995.1_Trep_vinc_F0403_V1	Treponema vincentii F0403	spirochetes	2304	98	4.25347	1	6	9	0.0102041	0.0612245	0.0918367
GCF_000413035.1_Trep_medi_ATCC_700293_V1	Treponema medium ATCC 700293	spirochetes	2197	84	3.8234	2	3	6	0.0238095	0.0357143	0.0714286
GCF_000413055.1_Trep_malt_ATCC_51939_V1	Treponema maltophilum ATCC 51939	spirochetes	2241	129	5.75636	4	8	12	0.0310078	0.0620155	0.0930233
GCF_000413895.1_Acin_rudi_CIP_110305_V1	Acinetobacter rudis CIP 110305	g-proteobacteria	3493	231	6.61323	9	15	33	0.038961	0.0649351	0.142857
GCF_000413935.1_Acin_sp_NIPH_2036_V1	Acinetobacter colistiniresistens	g-proteobacteria	3415	230	6.73499	9	9	34	0.0391304	0.0391304	0.147826
GCF_000416965.1_23.K55	Exiguobacterium chiriqhucha RW-2	firmicutes	3040	176	5.78947	10	13	20	0.0568182	0.0738636	0.113636
GCF_000416985.1_23.k55	Sphingobacterium paucimobilis HER1398	CFB group bacteria	4149	182	4.3866	6	14	24	0.032967	0.0769231	0.131868
GCF_000417735.2_ASM41773v2	Chlamydia avium	chlamydias	914	12	1.31291	2	3	2	0.166667	0.25	0.166667
GCF_000418365.1_ASM41836v1	Corynebacterium terpenotabidum Y-11	high GC Gram+	2324	120	5.16351	7	8	30	0.0583333	0.0666667	0.25
GCF_000419445.1_ASM41944v1	Gryllotalpicola ginsengisoli DSM 22003	high GC Gram+	2709	182	6.71835	7	13	39	0.0384615	0.0714286	0.214286
GCF_000419525.1_ASM41952v1	Leucothrix mucor DSM 2157	g-proteobacteria	4574	313	6.84303	8	17	35	0.0255591	0.0543131	0.111821
GCF_000419585.1_ASM41958v1	Salisaeta longa DSM 21114	CFB group bacteria	2718	91	3.34805	15	11	33	0.164835	0.120879	0.362637
GCF_000419685.1_ASM41968v1	Flavobacterium antarcticum DSM 19726	CFB group bacteria	2718	83	3.05372	3	18	13	0.0361446	0.216867	0.156627
GCF_000420025.1_ASM42002v1	Patulibacter americanus DSM 16676	actinobacteria	4026	306	7.6006	5	13	90	0.0163399	0.0424837	0.294118
GCF_000420045.1_ASM42004v1	Perlucidibaca piscinae DSM 21586	g-proteobacteria	2301	126	5.47588	6	14	20	0.047619	0.111111	0.15873
GCF_000420065.1_ASM42006v1	Varibaculum cambriense DSM 15806	high GC Gram+	1676	77	4.59427	2	12	8	0.025974	0.155844	0.103896
GCF_000420085.1_ASM42008v1	Desulfospira joergensenii DSM 10085	d-proteobacteria	5341	298	5.57948	11	24	56	0.0369128	0.0805369	0.187919
GCF_000420105.1_ASM42010v1	Mycoplasma orale ATCC 23714	mycoplasmas	575	12	2.08696	0	0	1	0	0	0.0833333
GCF_000420145.1_ASM42014v1	Paracoccus zeaxanthinifaciens ATCC 21588	a-proteobacteria	2893	176	6.08365	7	11	20	0.0397727	0.0625	0.113636
GCF_000420245.1_ASM42024v1	Psychromonas hadalis ATCC BAA-638	g-proteobacteria	3483	178	5.11054	8	17	19	0.0449438	0.0955056	0.106742
GCF_000420265.1_ASM42026v1	Oceanicaulis alexandrii DSM 11625	a-proteobacteria	2810	144	5.12456	10	16	26	0.0694444	0.111111	0.180556
GCF_000420305.1_ASM42030v1	Novosphingopyxis baekryungensis DSM 16222	a-proteobacteria	2851	115	4.03367	10	15	23	0.0869565	0.130435	0.2
GCF_000420325.1_ASM42032v1	Spongiibacter tropicus DSM 19543	g-proteobacteria	3639	228	6.26546	6	19	43	0.0263158	0.0833333	0.188596
GCF_000420365.1_ASM42036v1	Weissella halotolerans DSM 20190	firmicutes	1296	76	5.8642	7	6	7	0.0921053	0.0789474	0.0921053
GCF_000420385.1_ASM42038v1	Hippea alviniae EP5-r	d-proteobacteria	1759	45	2.55827	5	8	13	0.111111	0.177778	0.288889
GCF_000420425.1_ASM42042v1	Schaalia vaccimaxillae DSM 15804	high GC Gram+	1995	114	5.71429	5	8	21	0.0438596	0.0701754	0.184211
GCF_000420465.1_ASM42046v1	Desulfovibrio desulfuricans DSM 642	d-proteobacteria	2820	123	4.3617	9	16	27	0.0731707	0.130081	0.219512
GCF_000420485.1_ASM42048v1	Desulfovibrio longus DSM 6739	d-proteobacteria	3373	126	3.73555	4	18	25	0.031746	0.142857	0.198413
GCF_000420525.1_ASM42052v1	Aquaspirillum serpens DSM 68	b-proteobacteria	2381	102	4.28391	10	12	19	0.0980392	0.117647	0.186275
GCF_000420545.1_ASM42054v1	Arenimonas oryziterrae DSM 21050 = YC6267	g-proteobacteria	2868	125	4.35844	11	12	22	0.088	0.096	0.176
GCF_000420565.1_ASM42056v1	Bifidobacterium magnum DSM 20222	high GC Gram+	1483	60	4.04585	3	7	17	0.05	0.116667	0.283333
GCF_000420605.1_ASM42060v1	Corynebacterium massiliense DSM 45435	high GC Gram+	1925	79	4.1039	4	9	18	0.0506329	0.113924	0.227848
GCF_000420625.1_ASM42062v1	Fodinicurvata sediminis DSM 21159	a-proteobacteria	3405	198	5.81498	8	13	49	0.040404	0.0656566	0.247475
GCF_000420645.1_ASM42064v1	Nevskia ramosa DSM 11499	g-proteobacteria	3986	244	6.12142	12	19	52	0.0491803	0.0778689	0.213115
GCF_000420665.1_ASM42066v1	Ponticaulis koreensis DSM 19734	a-proteobacteria	3321	142	4.27582	9	19	16	0.0633803	0.133803	0.112676
GCF_000420705.1_ASM42070v1	Hymenobacter norwichensis DSM 15439	CFB group bacteria	4866	170	3.49363	11	24	30	0.0647059	0.141176	0.176471
GCF_000420725.1_ASM42072v1	Marinococcus halotolerans DSM 16375	firmicutes	3138	197	6.27788	10	18	32	0.0507614	0.0913706	0.162437
GCF_000420745.1_ASM42074v1	Pseudorhodobacter ferrugineus DSM 5888	a-proteobacteria	3287	165	5.01977	11	11	19	0.0666667	0.0666667	0.115152
GCF_000420765.1_ASM42076v1	Sandarakinorhabdus limnophila DSM 17366	a-proteobacteria	2517	91	3.61542	6	12	17	0.0659341	0.131868	0.186813
GCF_000420785.1_ASM42078v1	Streptococcus hyovaginalis DSM 12219	firmicutes	1926	118	6.12669	4	9	21	0.0338983	0.0762712	0.177966
GCF_000420805.1_ASM42080v1	Yaniella halotolerans DSM 15476	high GC Gram+	2512	141	5.61306	3	11	22	0.0212766	0.0780142	0.156028
GCF_000421145.1_ASM42114v1	Glaciibacter superstes DSM 21135	high GC Gram+	4403	388	8.81217	10	11	71	0.0257732	0.0283505	0.18299
GCF_000421165.1_ASM42116v1	Gammaproteobacteria]	g-proteobacteria	3441	209	6.07382	12	22	43	0.0574163	0.105263	0.205742
GCF_000421185.1_ASM42118v1	Ornithinimicrobium pekingense DSM 21552	high GC Gram+	3486	188	5.393	8	18	53	0.0425532	0.0957447	0.281915
GCF_000421225.1_ASM42122v1	Ruania albidiflava DSM 18029	high GC Gram+	3698	281	7.5987	9	13	59	0.0320285	0.0462633	0.209964
GCF_000421245.1_ASM42124v1	Serinicoccus marinus DSM 15273	high GC Gram+	3127	179	5.72434	10	12	50	0.0558659	0.0670391	0.27933
GCF_000421265.1_ASM42126v1	Thalassospira lucentensis MCCC 1A00383 = DSM 14000	a-proteobacteria	4250	348	8.18824	11	14	59	0.0316092	0.0402299	0.16954
GCF_000421285.1_ASM42128v1	Desulfotignum balticum DSM 7044	d-proteobacteria	4514	243	5.38325	9	21	37	0.037037	0.0864198	0.152263
GCF_000421465.1_ASM42146v1	Methylohalobius crimeensis 10Ki	g-proteobacteria	3284	112	3.41048	7	15	22	0.0625	0.133929	0.196429
GCF_000421505.1_ASM42150v1	[Clostridium] methoxybenzovorans SR3	firmicutes	6243	541	8.66571	11	18	64	0.0203327	0.0332717	0.118299
GCF_000421525.1_ASM42152v1	Aestuariimicrobium kwangyangense DSM 21549	high GC Gram+	2591	126	4.86299	12	11	31	0.0952381	0.0873016	0.246032
GCF_000421545.1_ASM42154v1	Agromyces italicus DSM 16388	high GC Gram+	3305	258	7.80635	8	10	48	0.0310078	0.0387597	0.186047
GCF_000421565.1_ASM42156v1	Agromyces subbeticus DSM 16689	high GC Gram+	3869	322	8.32256	6	13	65	0.0186335	0.0403727	0.201863
GCF_000421585.1_ASM42158v1	Thermodesulfatator atlanticus DSM 21156	bacteria	2183	75	3.43564	6	16	15	0.08	0.213333	0.2
GCF_000421605.1_ASM42160v1	Thermodesulfobacterium thermophilum DSM 1276	bacteria	1725	40	2.31884	3	14	10	0.075	0.35	0.25
GCF_000421625.1_ASM42162v1	Thermus islandicus DSM 21543	bacteria	2256	88	3.90071	10	7	17	0.113636	0.0795455	0.193182
GCF_000421645.1_ASM42164v1	Aurantimonas coralicida DSM 14790	a-proteobacteria	4276	203	4.74743	6	12	46	0.0295567	0.0591133	0.226601
GCF_000421665.1_ASM42166v1	Bavariicoccus seileri WCC 4188	firmicutes	2025	141	6.96296	7	10	16	0.0496454	0.070922	0.113475
GCF_000421685.1_ASM42168v1	Bifidobacterium minimum DSM 20102	high GC Gram+	1445	75	5.19031	3	7	25	0.04	0.0933333	0.333333
GCF_000421705.1_ASM42170v1	Brevundimonas naejangsanensis DSM 23858	a-proteobacteria	2980	152	5.10067	9	14	34	0.0592105	0.0921053	0.223684
GCF_000421725.1_ASM42172v1	Caldicellulosiruptor acetigenus DSM 7040	firmicutes	2340	124	5.29915	9	6	24	0.0725806	0.0483871	0.193548
GCF_000421745.1_ASM42174v1	Nesterenkonia alba DSM 19423	high GC Gram+	2306	137	5.94102	8	10	42	0.0583942	0.0729927	0.306569
GCF_000421765.1_ASM42176v1	Pseudomonas caeni DSM 24390	g-proteobacteria	2751	137	4.98001	5	14	16	0.0364964	0.10219	0.116788
GCF_000421825.1_ASM42182v1	Humibacter albus DSM 18994	high GC Gram+	3197	279	8.72693	7	15	81	0.0250896	0.0537634	0.290323
GCF_000421845.1_ASM42184v1	Leucobacter chironomi DSM 19883	high GC Gram+	2639	196	7.42706	6	8	45	0.0306122	0.0408163	0.229592
GCF_000421925.1_ABySS	Sphingobium chinhatense IP26	a-proteobacteria	4946	261	5.27699	9	16	43	0.0344828	0.0613027	0.164751
GCF_000422245.1_D_alkalitolerans_DSM16529_v1.0	Desulfovibrio alkalitolerans DSM 16529	d-proteobacteria	2903	112	3.85808	9	17	24	0.0803571	0.151786	0.214286
GCF_000422265.1_ASM42226v1	Chryseobacterium palustre DSM 21579	CFB group bacteria	2617	74	2.82767	6	6	15	0.0810811	0.0810811	0.202703
GCF_000422285.1_ASM42228v1	Desulfatiglans anilini DSM 4660	d-proteobacteria	3972	150	3.77644	5	21	39	0.0333333	0.14	0.26
GCF_000422305.1_ASM42230v1	Luteimonas mephitis DSM 12574	g-proteobacteria	3014	133	4.41274	12	15	33	0.0902256	0.112782	0.24812
GCF_000422325.1_ASM42232v1	Marinospirillum minutulum DSM 6287	g-proteobacteria	2583	143	5.5362	8	16	20	0.0559441	0.111888	0.13986
GCF_000422365.1_ASM42236v1	Mesoflavibacter zeaxanthinifaciens DSM 18436	CFB group bacteria	2677	91	3.39933	4	13	21	0.043956	0.142857	0.230769
GCF_000422385.1_ASM42238v1	Microbacterium indicum DSM 19969	high GC Gram+	2587	164	6.33939	6	13	19	0.0365854	0.0792683	0.115854
GCF_000422405.1_ASM42240v1	Microbacterium luticocti DSM 19459	high GC Gram+	2755	182	6.60617	5	10	37	0.0274725	0.0549451	0.203297
GCF_000422425.1_ASM42242v1	Oceanospirillum beijerinckii DSM 7166	g-proteobacteria	4380	337	7.69406	9	16	61	0.0267062	0.0474777	0.181009
GCF_000422445.1_ASM42244v1	Paenibacillus assamensis DSM 18201	firmicutes	4302	309	7.18271	11	12	36	0.0355987	0.038835	0.116505
GCF_000422465.1_ASM42246v1	Paenibacillus harenae DSM 16969	firmicutes	6060	620	10.231	20	21	91	0.0322581	0.033871	0.146774
GCF_000422505.1_ASM42250v1	Paenibacillus pinihumi DSM 23905 = JCM 16419	firmicutes	5838	500	8.56458	13	18	71	0.026	0.036	0.142
GCF_000422525.1_ASM42252v1	Halodesulfovibrio aestuarii DSM 10141	d-proteobacteria	2906	128	4.40468	6	26	26	0.046875	0.203125	0.203125
GCF_000422565.1_ASM42256v1	Desulfovibrio aminophilus DSM 12254	d-proteobacteria	3218	139	4.31945	8	23	31	0.057554	0.165468	0.223022
GCF_000422585.1_ASM42258v1	Hugenholtzia roseola DSM 9546	CFB group bacteria	3284	81	2.4665	5	8	26	0.0617284	0.0987654	0.320988
GCF_000422625.1_ASM42262v1	Enterorhabdus mucosicola DSM 19490	actinobacteria	2388	197	8.24958	7	10	31	0.035533	0.0507614	0.15736
GCF_000422645.1_ASM42264v1	Ferrimonas futtsuensis DSM 18154	g-proteobacteria	3862	238	6.16261	11	18	40	0.0462185	0.0756303	0.168067
GCF_000422665.1_ASM42266v1	Ferrimonas senticii DSM 18821	g-proteobacteria	3411	183	5.365	10	19	24	0.0546448	0.103825	0.131148
GCF_000422685.1_ASM42268v1	Flavobacterium gelidilacus DSM 15343	CFB group bacteria	3073	102	3.31923	5	13	15	0.0490196	0.127451	0.147059
GCF_000422705.1_ASM42270v1	Flavobacterium soli DSM 19725	CFB group bacteria	3399	151	4.44248	6	12	21	0.0397351	0.0794702	0.139073
GCF_000422725.1_ASM42272v1	Flavobacteriaceae]	CFB group bacteria	3966	174	4.38729	8	16	24	0.045977	0.091954	0.137931
GCF_000422745.1_ASM42274v1	Microbacterium gubbeenense DSM 15944	high GC Gram+	2747	187	6.80743	5	15	27	0.026738	0.0802139	0.144385
GCF_000422765.1_ASM42276v1	Neptunomonas japonica DSM 18939	g-proteobacteria	4097	288	7.02953	12	18	43	0.0416667	0.0625	0.149306
GCF_000422805.1_ASM42280v1	Nocardioides halotolerans DSM 19273	high GC Gram+	4595	281	6.11534	8	21	59	0.0284698	0.0747331	0.209964
GCF_000422825.1_ASM42282v1	Nocardioides insulae DSM 17944	high GC Gram+	3588	260	7.24638	11	15	57	0.0423077	0.0576923	0.219231
GCF_000422845.1_ASM42284v1	Oceanobacter kriegii DSM 6294	g-proteobacteria	3899	255	6.54014	7	14	54	0.027451	0.054902	0.211765
GCF_000422865.1_ASM42286v1	Oceanospirillum maris DSM 6286	g-proteobacteria	3193	207	6.48293	10	14	32	0.0483092	0.0676329	0.154589
GCF_000422885.1_ASM42288v1	Ottowia thiooxydans DSM 14619	b-proteobacteria	6229	535	8.58886	12	15	88	0.0224299	0.0280374	0.164486
GCF_000422925.1_ASM42292v1	Paludibacterium yongneupense DSM 18731	b-proteobacteria	3959	318	8.03233	8	23	42	0.0251572	0.072327	0.132075
GCF_000422945.1_ASM42294v1	Pedobacter oryzae DSM 19973	CFB group bacteria	3001	89	2.96568	5	11	14	0.0561798	0.123596	0.157303
GCF_000422965.1_ASM42296v1	Pleomorphomonas oryzae DSM 16300	a-proteobacteria	4788	415	8.6675	11	16	55	0.026506	0.0385542	0.13253
GCF_000422985.1_ASM42298v1	Erythrobacter cryptus DSM 12079	a-proteobacteria	2739	110	4.01606	8	16	24	0.0727273	0.145455	0.218182
GCF_000423005.1_ASM42300v1	Gelidibacter mesophilus DSM 14095	CFB group bacteria	3636	129	3.54785	10	10	20	0.0775194	0.0775194	0.155039
GCF_000423025.1_ASM42302v1	Gordonia shandongensis DSM 45094	high GC Gram+	3012	216	7.17131	6	12	50	0.0277778	0.0555556	0.231481
GCF_000423045.1_ASM42304v1	Gramella portivictoriae DSM 23547	CFB group bacteria	2935	96	3.27087	7	7	17	0.0729167	0.0729167	0.177083
GCF_000423065.1_ASM42306v1	Gramella echinicola DSM 19838	CFB group bacteria	3128	106	3.38875	7	8	15	0.0660377	0.0754717	0.141509
GCF_000423105.1_ASM42310v1	Halalkalibacillus halophilus DSM 18494	firmicutes	2726	139	5.09905	8	8	25	0.057554	0.057554	0.179856
GCF_000423125.1_ASM42312v1	Haliea salexigens DSM 19537	g-proteobacteria	3852	208	5.39979	9	16	38	0.0432692	0.0769231	0.182692
GCF_000423145.1_ASM42314v1	Helcococcus sueciensis DSM 17243	firmicutes	1397	63	4.50966	4	7	8	0.0634921	0.111111	0.126984
GCF_000423185.1_ASM42318v1	Inquilinus limosus DSM 16000	a-proteobacteria	6910	581	8.4081	11	23	111	0.0189329	0.0395869	0.19105
GCF_000423205.1_ASM42320v1	Jonesia quinghaiensis DSM 15701	high GC Gram+	2669	171	6.40689	7	11	43	0.0409357	0.0643275	0.251462
GCF_000423225.1_ASM42322v1	Kaistia adipata DSM 17808	a-proteobacteria	4468	292	6.53536	13	16	50	0.0445205	0.0547945	0.171233
GCF_000423245.1_ASM42324v1	Lactobacillus ceti DSM 22408	firmicutes	1279	66	5.16028	4	4	12	0.0606061	0.0606061	0.181818
GCF_000423285.1_ASM42328v1	Laribacter hongkongensis DSM 14985	b-proteobacteria	2882	150	5.20472	8	15	24	0.0533333	0.1	0.16
GCF_000423325.1_ASM42332v1	Lysobacter defluvii IMMIB APB-9 = DSM 18482	g-proteobacteria	2496	94	3.76603	11	10	25	0.117021	0.106383	0.265957
GCF_000423345.1_ASM42334v1	Marinimicrobium agarilyticum DSM 16975	g-proteobacteria	3698	164	4.43483	7	16	33	0.0426829	0.097561	0.20122
GCF_000423425.1_ASM42342v1	Meiothermus rufus DSM 22234	bacteria	2642	125	4.73126	10	8	14	0.08	0.064	0.112
GCF_000423445.1_ASM42344v1	Acidipropionibacterium thoenii DSM 20276	high GC Gram+	2516	144	5.72337	7	10	40	0.0486111	0.0694444	0.277778
GCF_000423465.1_ASM42346v1	Propionicicella superfundia DSM 22317	high GC Gram+	3197	220	6.88145	7	15	40	0.0318182	0.0681818	0.181818
GCF_000423485.1_ASM42348v1	Propionimicrobium lymphophilum DSM 4903	high GC Gram+	1804	81	4.49002	6	11	21	0.0740741	0.135802	0.259259
GCF_000423505.1_ASM42350v1	Pseudoclavibacter soli DSM 23366	high GC Gram+	1995	106	5.31328	7	6	22	0.0660377	0.0566038	0.207547
GCF_000423525.1_ASM42352v1	Proteocatella sphenisci DSM 23131	firmicutes	2256	131	5.80674	13	13	17	0.0992366	0.0992366	0.129771
GCF_000423545.1_ASM42354v1	Pseudomonas resinovorans DSM 21078	g-proteobacteria	5419	424	7.82432	10	19	66	0.0235849	0.0448113	0.15566
GCF_000423565.1_ASM42356v1	Runella zeae DSM 19591	CFB group bacteria	6193	326	5.26401	12	19	44	0.0368098	0.0582822	0.134969
GCF_000423585.1_ASM42358v1	Salinimicrobium xinjiangense DSM 19287	CFB group bacteria	3277	96	2.92951	8	11	16	0.0833333	0.114583	0.166667
GCF_000423605.1_ASM42360v1	Saccharospirillum impatiens DSM 12546	g-proteobacteria	4128	251	6.08043	9	19	41	0.0358566	0.0756972	0.163347
GCF_000423625.1_ASM42362v1	Pseudonocardia asaccharolytica DSM 44247 = NBRC 16224	high GC Gram+	4677	342	7.31238	7	9	79	0.0204678	0.0263158	0.230994
GCF_000423645.1_ASM42364v1	Sediminimonas qiaohouensis DSM 21189	a-proteobacteria	3318	190	5.72634	8	14	33	0.0421053	0.0736842	0.173684
GCF_000423665.1_ASM42366v1	Solirubrobacter soli DSM 22325	actinobacteria	8429	633	7.50979	12	16	99	0.0189573	0.0252765	0.156398
GCF_000423705.1_ASM42370v1	Stappia stellulata DSM 5886	a-proteobacteria	4169	262	6.28448	11	18	56	0.0419847	0.0687023	0.21374
GCF_000423725.1_ASM42372v1	Streptococcus devriesei DSM 19639	firmicutes	1983	154	7.76601	8	8	19	0.0519481	0.0519481	0.123377
GCF_000423745.1_ASM42374v1	Streptococcus plurextorum DSM 22810	firmicutes	2004	137	6.83633	5	9	20	0.0364964	0.0656934	0.145985
GCF_000423765.1_ASM42376v1	Streptococcus porci DSM 23759	firmicutes	2176	129	5.92831	5	9	14	0.0387597	0.0697674	0.108527
GCF_000423785.1_ASM42378v1	Tetragenococcus muriaticus DSM 15685	firmicutes	1880	143	7.60638	8	8	33	0.0559441	0.0559441	0.230769
GCF_000423805.1_ASM42380v1	Thalassobaculum salexigens DSM 19539	a-proteobacteria	4666	221	4.73639	9	14	50	0.040724	0.0633484	0.226244
GCF_000423825.1_ASM42382v1	Thermithiobacillus tepidarius DSM 3134	proteobacteria	2843	95	3.34154	5	16	24	0.0526316	0.168421	0.252632
GCF_000423845.1_ASM42384v1	Thermodesulfobacterium hveragerdense DSM 12571	bacteria	1692	41	2.42317	3	16	7	0.0731707	0.390244	0.170732
GCF_000423865.1_ASM42386v1	Thermodesulfovibrio thiophilus DSM 17215	bacteria	1887	65	3.44462	6	12	8	0.0923077	0.184615	0.123077
GCF_000423905.1_ASM42390v1	Thermus antranikianii DSM 12462	bacteria	2184	91	4.16667	9	9	16	0.0989011	0.0989011	0.175824
GCF_000424025.1_ASM42402v1	Clostridium paraputrificum AGR2156	firmicutes	3428	197	5.74679	9	10	32	0.0456853	0.0507614	0.162437
GCF_000424065.1_ASM42406v1	Selenomonas ruminantium subsp. ruminantium ATCC 12561	firmicutes	3083	145	4.70321	9	5	23	0.062069	0.0344828	0.158621
GCF_000424665.1_ASM42466v1	Salinimicrobium terrae DSM 17865	CFB group bacteria	3074	82	2.66753	8	9	17	0.097561	0.109756	0.207317
GCF_000424985.1_ASM42498v1	Arenibacter latericius DSM 15913	CFB group bacteria	3614	149	4.12286	11	14	23	0.0738255	0.0939597	0.154362
GCF_000425005.1_ASM42500v1	Solobacterium moorei DSM 22971	firmicutes	2254	128	5.67879	7	6	15	0.0546875	0.046875	0.117188
GCF_000425025.1_ASM42502v1	Streptococcus castoreus DSM 17536	firmicutes	1719	116	6.74811	5	8	15	0.0431034	0.0689655	0.12931
GCF_000425065.1_ASM42506v1	Actinomadura rifamycini DSM 43936	high GC Gram+	7403	706	9.53667	12	13	158	0.0169972	0.0184136	0.223796
GCF_000425105.1_ASM42510v1	Agrococcus lahaulensis DSM 17612	high GC Gram+	2583	140	5.42005	6	8	36	0.0428571	0.0571429	0.257143
GCF_000425125.1_ASM42512v1	Paenibacillus taiwanensis DSM 18679	firmicutes	4518	326	7.21558	11	17	46	0.0337423	0.0521472	0.141104
GCF_000425145.1_ASM42514v1	Pedobacter glucosidilyticus DSM 23534	CFB group bacteria	3350	154	4.59701	12	15	25	0.0779221	0.0974026	0.162338
GCF_000425185.1_ASM42518v1	Pleomorphomonas koreensis DSM 23070	a-proteobacteria	4242	293	6.90712	8	18	58	0.0273038	0.0614334	0.197952
GCF_000425265.1_ASM42526v1	Desulfovibrio zosterae DSM 11974	d-proteobacteria	3567	161	4.5136	6	31	19	0.0372671	0.192547	0.118012
GCF_000425305.1_ASM42530v1	Psychroserpens burtonensis DSM 12212	CFB group bacteria	3433	126	3.67026	7	9	22	0.0555556	0.0714286	0.174603
GCF_000425345.1_ASM42534v1	Rheinheimera baltica DSM 14885	g-proteobacteria	3905	208	5.3265	12	18	16	0.0576923	0.0865385	0.0769231
GCF_000425365.1_ASM42536v1	Rubritepida flocculans DSM 14296	a-proteobacteria	3684	124	3.36591	8	10	21	0.0645161	0.0806452	0.169355
GCF_000425385.1_ASM42538v1	Pseudoduganella violaceinigra DSM 15887	b-proteobacteria	5629	336	5.96909	8	31	30	0.0238095	0.0922619	0.0892857
GCF_000425405.1_ASM42540v1	Ferrimonas kyonanensis DSM 18153	g-proteobacteria	4411	288	6.52913	10	15	46	0.0347222	0.0520833	0.159722
GCF_000425425.1_ASM42542v1	Flavobacterium daejeonense DSM 17708	CFB group bacteria	3498	140	4.00229	15	13	17	0.107143	0.0928571	0.121429
GCF_000425445.1_ASM42544v1	Flavobacterium denitrificans DSM 15936	CFB group bacteria	4038	192	4.75483	13	15	28	0.0677083	0.078125	0.145833
GCF_000425465.1_ASM42546v1	Flavobacterium filum DSM 17961	CFB group bacteria	2772	105	3.78788	8	8	14	0.0761905	0.0761905	0.133333
GCF_000425485.1_ASM42548v1	Flavobacterium tegetincola DSM 22377	CFB group bacteria	3274	118	3.60415	2	16	12	0.0169492	0.135593	0.101695
GCF_000425505.1_ASM42550v1	Flavobacterium frigidarium DSM 17623	CFB group bacteria	3059	116	3.79209	8	16	13	0.0689655	0.137931	0.112069
GCF_000425565.1_ASM42556v1	Tepidiphilus margaritifer DSM 15129	proteobacteria	2096	94	4.48473	8	11	20	0.0851064	0.117021	0.212766
GCF_000425585.1_ASM42558v1	Terrimonas ferruginea DSM 30193	CFB group bacteria	3900	192	4.92308	7	17	20	0.0364583	0.0885417	0.104167
GCF_000425625.1_ASM42562v1	Pseudomonas azotifigens DSM 17556	g-proteobacteria	4482	279	6.2249	8	21	46	0.0286738	0.0752688	0.164875
GCF_000425645.1_ASM42564v1	Gaetbulibacter saemankumensis DSM 17032	CFB group bacteria	2629	86	3.27121	9	11	9	0.104651	0.127907	0.104651
GCF_000425665.1_ASM42566v1	Gemella cuniculi DSM 15828	firmicutes	1613	87	5.39368	4	5	13	0.045977	0.0574713	0.149425
GCF_000425705.1_ASM42570v1	Halobacillus kuroshimensis DSM 18393	firmicutes	3867	235	6.07706	16	12	36	0.0680851	0.0510638	0.153191
GCF_000425725.1_ASM42572v1	Halomonas halocynthiae DSM 14573	g-proteobacteria	2613	157	6.00842	10	14	33	0.0636943	0.089172	0.210191
GCF_000425745.1_ASM42574v1	Pseudomonas cremoricolorata DSM 17059 = NBRC 16634	g-proteobacteria	4093	277	6.76765	11	20	42	0.0397112	0.0722022	0.151625
GCF_000425785.1_ASM42578v1	Pseudomonas taiwanensis DSM 21245	g-proteobacteria	4885	391	8.00409	11	24	59	0.028133	0.0613811	0.150895
GCF_000425805.1_ASM42580v1	Pseudomonas vranovensis DSM 16006	g-proteobacteria	5170	414	8.00774	14	21	54	0.0338164	0.0507246	0.130435
GCF_000425825.1_ASM42582v1	Jeotgalicoccus marinus DSM 19772	firmicutes	2138	125	5.84659	7	7	17	0.056	0.056	0.136
GCF_000425845.1_ASM42584v1	Jeotgalicoccus psychrophilus DSM 19085	firmicutes	2351	124	5.27435	8	12	15	0.0645161	0.0967742	0.120968
GCF_000425865.1_ASM42586v1	Lacticigenium napthae DSM 19658	firmicutes	1930	130	6.73575	5	8	19	0.0384615	0.0615385	0.146154
GCF_000425905.1_ASM42590v1	Lactobacillus psittaci DSM 15354	firmicutes	1318	72	5.46282	3	4	16	0.0416667	0.0555556	0.222222
GCF_000426225.1_ASM42622v1	Desulforegula conservatrix Mb1Pa	d-proteobacteria	3803	163	4.28609	5	23	26	0.0306748	0.141104	0.159509
GCF_000426305.1_ASM42630v1	Anaerovorax odorimutans DSM 5092	firmicutes	2887	197	6.82369	14	17	29	0.071066	0.0862944	0.147208
GCF_000426365.1_ASM42636v1	Arenimonas composti TR7-09 = DSM 18010	g-proteobacteria	2825	113	4	11	13	22	0.0973451	0.115044	0.19469
GCF_000426385.1_ASM42638v1	Arsenicicoccus bolidensis DSM 15745	high GC Gram+	3650	232	6.35616	9	19	56	0.0387931	0.0818966	0.241379
GCF_000426425.1_ASM42642v1	Bifidobacterium thermacidophilum subsp. thermacidophilum DSM 15837	high GC Gram+	1638	75	4.57875	3	6	22	0.04	0.08	0.293333
GCF_000426445.1_ASM42644v1	Brevibacterium album DSM 18261	high GC Gram+	3473	285	8.20616	4	13	101	0.0140351	0.045614	0.354386
GCF_000426465.1_ASM42646v1	Chryseobacterium caeni DSM 17710	CFB group bacteria	3640	183	5.02747	4	14	33	0.0218579	0.0765027	0.180328
GCF_000426505.1_ASM42650v1	Nisaea denitrificans DSM 18348	a-proteobacteria	4250	205	4.82353	13	13	33	0.0634146	0.0634146	0.160976
GCF_000426525.1_ASM42652v1	Nocardioides alkalitolerans DSM 16699	high GC Gram+	4522	300	6.63423	11	13	82	0.0366667	0.0433333	0.273333
GCF_000426545.1_ASM42654v1	Paenibacillus panacisoli DSM 21345	firmicutes	5381	444	8.25125	12	17	63	0.027027	0.0382883	0.141892
GCF_000426565.1_ASM42656v1	Prevotella albensis DSM 11370 = JCM 12258	CFB group bacteria	2159	87	4.02964	11	6	18	0.126437	0.0689655	0.206897
GCF_000426625.1_ASM42662v1	Psychrilyobacter atlanticus DSM 19335	fusobacteria	3250	146	4.49231	10	10	25	0.0684932	0.0684932	0.171233
GCF_000426645.1_ASM42664v1	Nakamurella lactea DSM 19367	high GC Gram+	4993	382	7.65071	10	12	100	0.026178	0.0314136	0.26178
GCF_000426685.1_ASM42668v1	Solimonas flava DSM 18980	g-proteobacteria	3959	248	6.26421	9	23	61	0.0362903	0.0927419	0.245968
GCF_000426705.1_ASM42670v1	Spirochaeta cellobiosiphila DSM 17781	spirochetes	3636	183	5.033	6	11	26	0.0327869	0.0601093	0.142077
GCF_000426725.1_ASM42672v1	Sporocytophaga myxococcoides DSM 11118	CFB group bacteria	4992	168	3.36538	6	9	19	0.0357143	0.0535714	0.113095
GCF_000426765.1_ASM42676v1	Vibrio litoralis DSM 17657	g-proteobacteria	3368	223	6.62114	8	21	31	0.0358744	0.0941704	0.139013
GCF_000426825.1_ASM42682v1	Thermonema rossianum DSM 10300	CFB group bacteria	2536	55	2.16877	3	8	13	0.0545455	0.145455	0.236364
GCF_000426905.1_Dcir131C	Dolichospermum circinale AWQC131C	cyanobacteria	3901	87	2.2302	9	7	10	0.103448	0.0804598	0.114943
GCF_000427095.1_T49	Chthonomonas calidirosea T49	bacteria	2863	78	2.72441	9	11	15	0.115385	0.141026	0.192308
GCF_000427335.1_WiPs1.0	Winogradskyella psychrotolerans RS-3	CFB group bacteria	3506	127	3.62236	7	10	17	0.0551181	0.0787402	0.133858
GCF_000427365.1_ASM42736v1	Rikenella microfusus DSM 15922	CFB group bacteria	2223	74	3.32883	4	14	10	0.0540541	0.189189	0.135135
GCF_000427385.1_ASM42738v1	Methylocaldum szegediense O-12	g-proteobacteria	4345	138	3.17606	7	19	29	0.0507246	0.137681	0.210145
GCF_000427405.1_ASM42740v1	Flectobacillus major DSM 103	CFB group bacteria	4766	289	6.06379	12	25	31	0.0415225	0.0865052	0.107266
GCF_000427425.1_ASM42742v1	Caldanaerobius polysaccharolyticus DSM 13641	firmicutes	2360	126	5.33898	9	6	20	0.0714286	0.047619	0.15873
GCF_000427445.1_ASM42744v1	Methylocapsa acidiphila B2	a-proteobacteria	3504	137	3.90982	8	15	24	0.0583942	0.109489	0.175182
GCF_000427465.1_ASM42746v1	Sinorhizobium arboris LMG 14919	a-proteobacteria	6060	479	7.90429	12	26	81	0.0250522	0.0542797	0.169102
GCF_000427625.1_ASM42762v1	Methylobacter luteus IMV-B-3098	g-proteobacteria	4294	160	3.72613	8	13	17	0.05	0.08125	0.10625
GCF_000427645.1_ASM42764v1	Sphingomonas phyllosphaerae FA2	a-proteobacteria	3527	180	5.10349	10	15	27	0.0555556	0.0833333	0.15
GCF_000427665.1_ASM42766v1	Geminicoccus roseus DSM 18922	a-proteobacteria	5120	269	5.25391	8	20	51	0.0297398	0.0743494	0.189591
GCF_000427785.1_ASM42778v1	Massilia alkalitolerans DSM 17462	b-proteobacteria	5338	280	5.24541	10	18	45	0.0357143	0.0642857	0.160714
GCF_000427825.1_ASM42782v1	Thermocrispum municipale DSM 44069	high GC Gram+	4084	333	8.15377	9	10	70	0.027027	0.03003	0.21021
GCF_000427865.1_ASM42786v1	Corynebacterium sputi DSM 45148	high GC Gram+	2670	138	5.16854	6	12	29	0.0434783	0.0869565	0.210145
GCF_000427885.1_ASM42788v1	Glycomyces tenuis DSM 44171	high GC Gram+	5214	423	8.11277	10	15	85	0.0236407	0.035461	0.200946
GCF_000427905.1_ASM42790v1	Thermocrispum agreste DSM 44070	high GC Gram+	3632	265	7.29626	8	14	53	0.0301887	0.0528302	0.2
GCF_000427965.1_ASM42796v1	Olivibacter sitiensis DSM 17696	CFB group bacteria	4250	241	5.67059	9	15	29	0.0373444	0.0622407	0.120332
GCF_000428045.1_ASM42804v1	Sedimenticola selenatireducens DSM 17993	g-proteobacteria	4167	231	5.54356	10	24	30	0.04329	0.103896	0.12987
GCF_000428065.1_ASM42806v1	Shimazuella kribbensis DSM 45090	firmicutes	4105	284	6.91839	9	17	39	0.0316901	0.0598592	0.137324
GCF_000428125.1_ASM42812v1	Bacteroides graminisolvens DSM 19988 = JCM 15093	CFB group bacteria	2926	115	3.93028	19	11	22	0.165217	0.0956522	0.191304
GCF_000428145.1_ASM42814v1	Chitinilyticum litopenaei DSM 21440	b-proteobacteria	3548	176	4.96054	11	17	21	0.0625	0.0965909	0.119318
GCF_000428465.1_ASM42846v1	Chitinimonas koreensis DSM 17726	b-proteobacteria	4579	263	5.74361	11	17	42	0.0418251	0.0646388	0.159696
GCF_000428485.1_ASM42848v1	Epilithonimonas tenax DSM 16811	CFB group bacteria	3242	119	3.67057	4	9	21	0.0336134	0.0756303	0.176471
GCF_000428525.1_ASM42852v1	Hellea balneolensis DSM 19091	a-proteobacteria	2995	122	4.07346	8	9	15	0.0655738	0.0737705	0.122951
GCF_000428585.1_ASM42858v1	Zooshikella ganghwensis DSM 15267	g-proteobacteria	4845	216	4.4582	12	18	43	0.0555556	0.0833333	0.199074
GCF_000428725.1_ASM42872v1	Psychromonas aquimarina ATCC BAA-1526	g-proteobacteria	4639	293	6.31602	8	22	39	0.0273038	0.0750853	0.133106
GCF_000428745.1_ASM42874v1	Veillonella magna DSM 19857	firmicutes	1922	91	4.73465	10	9	14	0.10989	0.0989011	0.153846
GCF_000428765.1_ASM42876v1	Brevundimonas aveniformis DSM 17977	a-proteobacteria	2558	105	4.10477	9	15	16	0.0857143	0.142857	0.152381
GCF_000428785.1_ASM42878v1	Conchiformibius kuhniae DSM 17694	b-proteobacteria	2016	60	2.97619	6	4	14	0.1	0.0666667	0.233333
GCF_000428805.1_ASM42880v1	Corynebacterium freiburgense DSM 45254	high GC Gram+	2561	132	5.15424	7	10	22	0.0530303	0.0757576	0.166667
GCF_000428825.1_ASM42882v1	Desulfomicrobium escambiense DSM 10707	d-proteobacteria	3310	147	4.44109	4	21	28	0.0272109	0.142857	0.190476
GCF_000428845.1_ASM42884v1	Dyadobacter alkalitolerans DSM 23607	CFB group bacteria	5268	276	5.23918	11	16	36	0.0398551	0.057971	0.130435
GCF_000428885.1_ASM42888v1	Geothrix fermentans DSM 14018	bacteria	2899	143	4.93274	6	13	29	0.041958	0.0909091	0.202797
GCF_000428905.1_ASM42890v1	Glaciecola pallidula DSM 14239 = ACAM 615	g-proteobacteria	3656	183	5.00547	11	18	25	0.0601093	0.0983607	0.136612
GCF_000428945.1_ASM42894v1	Hamadaea tsunoensis DSM 44101	high GC Gram+	8172	659	8.06412	14	16	113	0.0212443	0.0242792	0.171472
GCF_000428965.1_ASM42896v1	Leptotrichia hofstadii DSM 21651	fusobacteria	2365	86	3.63636	4	4	13	0.0465116	0.0465116	0.151163
GCF_000428985.1_ASM42898v1	Marinobacterium litorale DSM 23545	g-proteobacteria	4104	272	6.62768	10	22	59	0.0367647	0.0808824	0.216912
GCF_000429005.1_ASM42900v1	Novosphingobium acidiphilum DSM 19966	a-proteobacteria	3326	175	5.26158	9	17	25	0.0514286	0.0971429	0.142857
GCF_000429025.1_ASM42902v1	Pseudonocardia spinosispora DSM 44797	high GC Gram+	8388	923	11.0038	16	13	142	0.0173348	0.0140845	0.153846
GCF_000429045.1_ASM42904v1	Salinarimonas rosea DSM 21201	a-proteobacteria	4844	244	5.03716	11	17	66	0.045082	0.0696721	0.270492
GCF_000429065.1_ASM42906v1	Silanimonas lenta DSM 16282	g-proteobacteria	2366	83	3.50803	9	12	24	0.108434	0.144578	0.289157
GCF_000429085.1_ASM42908v1	Streptomyces flavidovirens DSM 40150	high GC Gram+	6141	440	7.16496	10	21	127	0.0227273	0.0477273	0.288636
GCF_000429105.1_ASM42910v1	Schaalia suimastitidis DSM 15538	high GC Gram+	1891	90	4.75939	5	11	19	0.0555556	0.122222	0.211111
GCF_000429125.1_ASM42912v1	Aequorivita capsosiphonis DSM 23843	CFB group bacteria	3533	139	3.93433	4	11	26	0.028777	0.0791367	0.18705
GCF_000429145.1_ASM42914v1	Aestuariibacter salexigens DSM 15300	g-proteobacteria	3366	149	4.42662	8	19	22	0.0536913	0.127517	0.147651
GCF_000429185.1_ASM42918v1	Actinoalloteichus cyanogriseus DSM 43889	high GC Gram+	4692	358	7.63001	8	13	115	0.0223464	0.0363128	0.321229
GCF_000429225.1_ASM42922v1	Actinomyces dentalis DSM 19115	high GC Gram+	2697	171	6.34038	6	12	56	0.0350877	0.0701754	0.327485
GCF_000429245.1_ASM42924v1	Schaalia georgiae DSM 6843	high GC Gram+	2023	115	5.68463	5	10	32	0.0434783	0.0869565	0.278261
GCF_000429265.1_ASM42926v1	Actinomyces gerencseriae DSM 6844	high GC Gram+	2656	192	7.22892	7	9	51	0.0364583	0.046875	0.265625
GCF_000429305.1_ASM42930v1	Desulfovibrio inopinatus DSM 10711	d-proteobacteria	4797	199	4.14843	8	23	41	0.040201	0.115578	0.20603
GCF_000429325.1_ASM42932v1	Desulfovibrio putealis DSM 16056	d-proteobacteria	4173	145	3.47472	8	28	29	0.0551724	0.193103	0.2
GCF_000429345.1_ASM42934v1	Desulfovirgula thermocuniculi DSM 16036	firmicutes	3101	152	4.90164	19	18	34	0.125	0.118421	0.223684
GCF_000429365.1_ASM42936v1	Pseudodonghicola xiamenensis DSM 18339	a-proteobacteria	4351	294	6.75707	8	10	40	0.0272109	0.0340136	0.136054
GCF_000429405.1_ASM42940v1	Algoriphagus marincola DSM 16067	CFB group bacteria	3827	139	3.63209	4	16	26	0.028777	0.115108	0.18705
GCF_000429425.1_ASM42942v1	Algoriphagus mannitolivorans DSM 15301	CFB group bacteria	3560	123	3.45506	7	18	18	0.0569106	0.146341	0.146341
GCF_000429445.1_ASM42944v1	Algoriphagus terrigena DSM 22685	CFB group bacteria	4744	207	4.36341	8	20	31	0.0386473	0.0966184	0.149758
GCF_000429465.1_ASM42946v1	Algoriphagus vanfongensis DSM 17529	CFB group bacteria	3956	155	3.9181	3	16	22	0.0193548	0.103226	0.141935
GCF_000429485.1_ASM42948v1	Aliagarivorans marinus DSM 23064	g-proteobacteria	4327	270	6.23989	10	22	47	0.037037	0.0814815	0.174074
GCF_000429505.1_ASM42950v1	Aliagarivorans taiwanensis DSM 22990	g-proteobacteria	3965	214	5.39723	10	20	38	0.046729	0.0934579	0.17757
GCF_000429525.1_ASM42952v1	Alicyclobacillus contaminans DSM 17975	firmicutes	3201	197	6.15433	11	14	28	0.0558376	0.071066	0.142132
GCF_000429545.1_ASM42954v1	Arenibacter certesii DSM 19833	CFB group bacteria	3929	147	3.74141	10	8	17	0.0680272	0.0544218	0.115646
GCF_000429565.1_ASM42956v1	Arsenophonus nasoniae DSM 15247	son-killer infecting Nasonia vitripennis	3302	226	6.84434	7	22	37	0.0309735	0.0973451	0.163717
GCF_000429585.1_ASM42958v1	Atopococcus tabaci DSM 17538	firmicutes	2222	112	5.0405	7	9	23	0.0625	0.0803571	0.205357
GCF_000429605.1_ASM42960v1	Azonexus hydrophilus DSM 23864	b-proteobacteria	3154	157	4.97781	6	16	21	0.0382166	0.101911	0.133758
GCF_000429625.1_ASM42962v1	Azospirillum halopraeferens DSM 3675	a-proteobacteria	5847	342	5.84915	12	22	77	0.0350877	0.0643275	0.225146
GCF_000429645.1_ASM42964v1	Niveispirillum irakense DSM 11586	a-proteobacteria	4688	306	6.5273	9	25	53	0.0294118	0.0816993	0.173203
GCF_000429665.1_ASM42966v1	Azovibrio restrictus DSM 23866	b-proteobacteria	3711	185	4.98518	7	20	26	0.0378378	0.108108	0.140541
GCF_000429685.1_ASM42968v1	Bacillus aidingensis DSM 18341	firmicutes	4258	319	7.49178	13	15	55	0.0407524	0.0470219	0.172414
GCF_000429705.1_ASM42970v1	Bacillus aurantiacus DSM 18675	firmicutes	3879	176	4.53725	14	16	26	0.0795455	0.0909091	0.147727
GCF_000429725.1_ASM42972v1	Bacillus chagannorensis DSM 18086	firmicutes	3207	182	5.67509	14	16	23	0.0769231	0.0879121	0.126374
GCF_000429745.1_ASM42974v1	Terrabacteria group]	high GC Gram+	1616	100	6.18812	3	8	21	0.03	0.08	0.21
GCF_000429765.1_ASM42976v1	Gemmobacter nectariphilus DSM 15620	a-proteobacteria	4268	233	5.45923	9	15	38	0.0386266	0.0643777	0.16309
GCF_000429785.1_ASM42978v1	Chitinibacter tainanensis DSM 15459	b-proteobacteria	3148	145	4.6061	9	14	12	0.062069	0.0965517	0.0827586
GCF_000429825.1_ASM42982v1	Cohnella thermotolerans DSM 17683	firmicutes	4558	369	8.09566	12	30	69	0.0325203	0.0813008	0.186992
GCF_000429845.1_ASM42984v1	Comamonas composti DSM 21721	b-proteobacteria	4001	284	7.09823	8	20	57	0.028169	0.0704225	0.200704
GCF_000429865.1_ASM42986v1	Cucumibacter marinus DSM 18995	a-proteobacteria	3519	238	6.76329	8	13	49	0.0336134	0.0546218	0.205882
GCF_000429925.1_ASM42992v1	Desulfatirhabdium butyrativorans DSM 18734	d-proteobacteria	3773	124	3.28651	9	10	20	0.0725806	0.0806452	0.16129
GCF_000429945.1_ASM42994v1	Desulfobulbus japonicus DSM 18378	d-proteobacteria	4766	203	4.25934	9	23	40	0.044335	0.1133	0.197044
GCF_000429965.1_ASM42996v1	Desulfobulbus mediterraneus DSM 13871	d-proteobacteria	3899	165	4.23185	9	20	36	0.0545455	0.121212	0.218182
GCF_000429985.1_ASM42998v1	Desulfovibrio bastinii DSM 16055	d-proteobacteria	3440	164	4.76744	5	22	28	0.0304878	0.134146	0.170732
GCF_000430005.1_ASM43000v1	Desulfovibrio cuneatus DSM 11391	d-proteobacteria	2696	109	4.04303	5	15	18	0.0458716	0.137615	0.165138
GCF_000430025.1_ASM43002v1	Flavobacterium suncheonense GH29-5 = DSM 17707	CFB group bacteria	2691	82	3.04719	5	8	9	0.0609756	0.097561	0.109756
GCF_000430045.1_ASM43004v1	Calidithermus chliarophilus DSM 9957	bacteria	4329	187	4.3197	9	10	29	0.0481283	0.0534759	0.15508
GCF_000430445.1_ASM43044v1	Saccharomonospora iraqiensis IQ-H1	high GC Gram+	3653	250	6.84369	3	11	68	0.012	0.044	0.272
GCF_000430505.1_ASM43050v1	Eisenibacter elegans DSM 3317	CFB group bacteria	3302	79	2.39249	5	7	13	0.0632911	0.0886076	0.164557
GCF_000430525.1_ASM43052v1	Prevotella corporis DSM 18810 = JCM 8529	CFB group bacteria	2286	76	3.32458	5	9	14	0.0657895	0.118421	0.184211
GCF_000430545.1_ASM43054v1	Tenacibaculum ovolyticum DSM 18103	CFB group bacteria	3624	177	4.88411	8	14	16	0.0451977	0.079096	0.0903955
GCF_000430585.1_ASM43058v1	Alicyclobacillus herbarius DSM 13609	firmicutes	3060	178	5.81699	9	20	32	0.0505618	0.11236	0.179775
GCF_000430605.1_ASM43060v1	Anaeroarcus burkinensis DSM 6283	firmicutes	3086	183	5.93001	16	22	32	0.0874317	0.120219	0.174863
GCF_000430625.1_ASM43062v1	Aneurinibacillus terranovensis DSM 18919	firmicutes	4024	232	5.76541	15	22	40	0.0646552	0.0948276	0.172414
GCF_000430645.1_ASM43064v1	Aquimarina latercula DSM 2041	CFB group bacteria	5370	266	4.95345	11	10	39	0.0413534	0.037594	0.146617
GCF_000430685.1_ASM43068v1	Tuberibacillus calidus DSM 17572	firmicutes	3038	157	5.16787	9	9	30	0.0573248	0.0573248	0.191083
GCF_000430705.1_ASM43070v1	Arthrobacter castelli DSM 16402	high GC Gram+	4237	337	7.95374	6	15	77	0.0178042	0.0445104	0.228487
GCF_000430725.1_ASM43072v1	Azohydromonas australica DSM 1124	b-proteobacteria	7649	446	5.83083	14	25	104	0.0313901	0.0560538	0.233184
GCF_000430745.1_ASM43074v1	Fictibacillus gelatini DSM 15865	firmicutes	4132	272	6.58277	19	19	50	0.0698529	0.0698529	0.183824
GCF_000430765.1_ASM43076v1	Bacillus kribbensis DSM 17871	firmicutes	4832	272	5.62914	20	17	45	0.0735294	0.0625	0.165441
GCF_000430785.1_ASM43078v1	Bacillus panaciterrae DSM 19096	firmicutes	5027	355	7.06187	13	23	55	0.0366197	0.0647887	0.15493
GCF_000430805.1_ASM43080v1	Chitinilyticum aquatile DSM 21506	b-proteobacteria	3418	166	4.85664	12	18	20	0.0722892	0.108434	0.120482
GCF_000430825.1_ASM43082v1	Chryseobacterium daeguense DSM 19388	CFB group bacteria	3809	157	4.12182	4	13	25	0.0254777	0.0828025	0.159236
GCF_000430845.1_ASM43084v1	Chryseobacterium gregarium DSM 19109	CFB group bacteria	3908	170	4.35005	6	17	24	0.0352941	0.1	0.141176
GCF_000430885.1_ASM43088v1	Desulfallas alcoholivorax DSM 16058	firmicutes	3382	170	5.02661	20	16	30	0.117647	0.0941176	0.176471
GCF_000430995.1_TC1	Thermobrachium celere DSM 8682	firmicutes	2328	115	4.93986	15	12	19	0.130435	0.104348	0.165217
GCF_000439105.1_ASM43910v1	Terrisporobacter glycolicus ATCC 14880 = DSM 1288	firmicutes	3804	252	6.62461	10	19	47	0.0396825	0.0753968	0.186508
GCF_000439375.1_06-3099_v1	Tatumella saanichensis	g-proteobacteria	2998	206	6.87125	9	24	29	0.0436893	0.116505	0.140777
GCF_000439435.1_ASM43943v1	Spiroplasma taiwanense CT-1	mycoplasmas	1112	20	1.79856	2	0	5	0.1	0	0.25
GCF_000439455.1_ASM43945v1	Spiroplasma diminutum CUAS-1	mycoplasmas	856	21	2.45327	2	0	4	0.0952381	0	0.190476
GCF_000439735.1_ASM43973v1	Mannheimia haemolytica USMARC_2286	g-proteobacteria	2497	123	4.92591	10	11	15	0.0813008	0.0894309	0.121951
GCF_000439775.1_ASM43977v1	Anaplasma phagocytophilum str. JM	agent of human granulocytic ehrlichiosis	1005	21	2.08955	6	3	2	0.285714	0.142857	0.0952381
GCF_000439895.1_atcc_33301_v1	Tatumella ptyseos ATCC 33301	g-proteobacteria	3165	220	6.95103	9	19	31	0.0409091	0.0863636	0.140909
GCF_000442255.1_Salmuc	Salipiger mucosus DSM 16094	a-proteobacteria	5356	338	6.31068	10	11	64	0.0295858	0.0325444	0.189349
GCF_000442275.2_Thalar	Litoreibacter arenae DSM 19593	a-proteobacteria	3528	180	5.10204	10	13	23	0.0555556	0.0722222	0.127778
GCF_000442315.1_Ruthe	Rubellimicrobium thermophilum DSM 16684	a-proteobacteria	2509	131	5.2212	7	11	23	0.0534351	0.0839695	0.175573
GCF_000442645.1_ASM44264v1	Corynebacterium maris DSM 45190	high GC Gram+	2555	131	5.1272	7	11	30	0.0534351	0.0839695	0.229008
GCF_000443165.1_TT	Thauera terpenica 58Eu	b-proteobacteria	3719	211	5.67357	7	22	48	0.0331754	0.104265	0.227488
GCF_000444055.1_Alicyclobac_acidoter_v1	Alicyclobacillus acidoterrestris ATCC 49025	firmicutes	3882	252	6.4915	9	19	35	0.0357143	0.0753968	0.138889
GCF_000444995.1_ASM44499v1	Paracoccus aminophilus JCM 7686	a-proteobacteria	4490	300	6.68151	7	14	51	0.0233333	0.0466667	0.17
GCF_000445065.1_ASM44506v1	Sphingobium quisquiliarum P25	a-proteobacteria	3826	230	6.0115	9	13	49	0.0391304	0.0565217	0.213043
GCF_000445105.1_ASM44510v1	Sphingobium lactosutens DS20	a-proteobacteria	4887	303	6.20012	9	18	48	0.029703	0.0594059	0.158416
GCF_000445125.1_ASM44512v1	Novosphingobium lindaniclasticum LE124	a-proteobacteria	4354	259	5.94855	9	19	46	0.034749	0.0733591	0.177606
GCF_000445445.1_SOV1	Sporomusa ovata DSM 2662	firmicutes	4961	265	5.34166	11	18	33	0.0415094	0.0679245	0.124528
GCF_000445475.1_Version_1_of_the_Sulfurimonas_hongkongensis_AST-10_genome	Sulfurimonas hongkongensis	e-proteobacteria	2211	66	2.98507	4	4	6	0.0606061	0.0606061	0.0909091
GCF_000447205.1_ABySS_v1.3.3	Sphingobium ummariense RL-3	a-proteobacteria	4280	255	5.95794	9	16	41	0.0352941	0.0627451	0.160784
GCF_000447675.1_ASM44767v1	Treponema pedis str. T A4	spirochetes	2444	65	2.65957	3	7	5	0.0461538	0.107692	0.0769231
GCF_000452245.2_ASM45224v2	Paraclostridium bifermentans ATCC 638	firmicutes	3463	214	6.17961	12	11	32	0.0560748	0.0514019	0.149533
GCF_000452765.1_CC1513_092313_2.0	Pseudomonas tremae	g-proteobacteria	5019	305	6.07691	10	26	37	0.0327869	0.0852459	0.121311
GCF_000452845.1_CC1416_092313_2.0	Pseudomonas avellanae	g-proteobacteria	5025	342	6.80597	11	28	44	0.0321637	0.0818713	0.128655
GCF_000454025.1_ASM45402v1	Amycolatopsis mediterranei RB	high GC Gram+	9354	893	9.54672	11	20	143	0.012318	0.0223964	0.160134
GCF_000454065.1_ASM45406v1	Brevibacillus thermoruber 423	firmicutes	4173	259	6.20657	19	14	41	0.0733591	0.0540541	0.158301
GCF_000454545.1_20120625	Xanthomonas cassavae CFBP 4642	g-proteobacteria	4156	217	5.22137	9	20	41	0.0414747	0.0921659	0.18894
GCF_000454725.1_ibidis.assembly	Chlamydia ibidis 10-1398/6	chlamydias	936	13	1.38889	1	1	1	0.0769231	0.0769231	0.0769231
GCF_000455225.1_Megasphaera_massiliensis	Megasphaera massiliensis	firmicutes	2403	151	6.28381	7	11	24	0.0463576	0.0728477	0.15894
GCF_000455265.1_Pa_GD11	Paenibacillus antibioticophila	firmicutes	4857	465	9.57381	10	22	73	0.0215054	0.0473118	0.156989
GCF_000455445.1_4401737	Prevotella timonensis 4401737 = DSM 22865 = JCM 15640	CFB group bacteria	2405	71	2.95218	7	7	13	0.0985915	0.0985915	0.183099
GCF_000455485.1_G5	Gorillibacterium massiliense	firmicutes	4930	422	8.55984	9	20	50	0.021327	0.0473934	0.118483
GCF_000455605.1_GPTSA100-9	Flavobacterium indicum GPTSA100-9 = DSM 17447	CFB group bacteria	2664	88	3.3033	6	10	15	0.0681818	0.113636	0.170455
GCF_000464745.1_NC405_1	Planktothrix mougeotii NIVA-CYA 405	cyanobacteria	4674	112	2.39623	6	7	15	0.0535714	0.0625	0.133929
GCF_000464785.1_NC407_1	Planktothrix rubescens NIVA-CYA 407	cyanobacteria	4664	119	2.55146	7	10	17	0.0588235	0.0840336	0.142857
GCF_000464805.1_NC540_1	Planktothrix prolifica NIVA-CYA 540	cyanobacteria	4697	113	2.40579	6	7	15	0.0530973	0.0619469	0.132743
GCF_000465575.1_GS_De_Novo_Assembly	Pseudomonas chengduensis	g-proteobacteria	4754	360	7.57257	10	23	46	0.0277778	0.0638889	0.127778
GCF_000466945.1_ASM46694v1	Alphaproteobacteria]	Alphaproteobacteria]	3950	258	6.53165	8	17	61	0.0310078	0.0658915	0.236434
GCF_000466965.1_ASM46696v1	Limimaricola cinnabarinus LL-001	a-proteobacteria	3238	182	5.62075	7	9	21	0.0384615	0.0494505	0.115385
GCF_000467105.1_ASM46710v1	Pseudomonas alcaligenes NBRC 14159	g-proteobacteria	4443	261	5.87441	8	21	39	0.0306513	0.0804598	0.149425
GCF_000467125.1_ASM46712v1	Vibrio proteolyticus NBRC 13287	g-proteobacteria	4335	326	7.52018	9	22	44	0.0276074	0.0674847	0.134969
GCF_000468015.1_ASM46801v1	Ruminococcus callidus ATCC 27760	firmicutes	2777	122	4.39323	8	9	13	0.0655738	0.0737705	0.106557
GCF_000468055.1_ASM46805v1	Treponema lecithinolyticum ATCC 700332	spirochetes	2021	92	4.5522	4	5	8	0.0434783	0.0543478	0.0869565
GCF_000468115.1_TsocrATCC35536v1.0	Treponema socranskii subsp. socranskii VPI DR56BR1116 = ATCC 35536	spirochetes	2473	125	5.05459	4	8	14	0.032	0.064	0.112
GCF_000468135.1_PpleuF0068v1.0	Prevotella pleuritidis F0068	CFB group bacteria	2148	63	2.93296	8	5	12	0.126984	0.0793651	0.190476
GCF_000468495.1_ASM46849v1	Desulfovibrio gigas DSM 1382 = ATCC 19364	d-proteobacteria	3285	106	3.22679	4	19	24	0.0377358	0.179245	0.226415
GCF_000468535.1_ASM46853v1	Peptoniphilus mikwangii	firmicutes	1380	68	4.92754	6	8	6	0.0882353	0.117647	0.0882353
GCF_000468615.2_ASM46861v2	Cellulophaga baltica 18	CFB group bacteria	3881	158	4.07112	8	20	15	0.0506329	0.126582	0.0949367
GCF_000468635.1_PbaroF0067v1.0	Prevotella baroniae F0067	CFB group bacteria	2331	75	3.2175	8	5	14	0.106667	0.0666667	0.186667
GCF_000468755.1_OprofF0195v1.0	Atopobiaceae]	actinobacteria	2518	164	6.51311	7	10	21	0.0426829	0.0609756	0.128049
GCF_000468955.1_ASM46895v1	Lactococcus lactis subsp. cremoris KW2	firmicutes	2237	163	7.28654	7	7	25	0.0429448	0.0429448	0.153374
GCF_000469325.1_ASM46932v1	Lactobacillus shenzhenensis LY-73	firmicutes	2925	209	7.1453	8	13	25	0.0382775	0.062201	0.119617
GCF_000469465.1_ASM46946v1	Gemella bergeri ATCC 700627	firmicutes	1426	81	5.68022	6	3	16	0.0740741	0.037037	0.197531
GCF_000469585.1_Chrysiogenes_arsenatis	Chrysiogenes arsenatis DSM 11915	bacteria	2524	101	4.00158	7	13	13	0.0693069	0.128713	0.128713
GCF_000469665.2_ASM46966v2	Holospora obtusa F1	a-proteobacteria	1147	22	1.91805	2	4	2	0.0909091	0.181818	0.0909091
GCF_000470255.1_KK12	Kingella kingae KK12	b-proteobacteria	1844	62	3.36226	4	8	10	0.0645161	0.129032	0.16129
GCF_000470765.1_ASM47076v1	Chlamydia pecorum PV3056/3	chlamydias	934	15	1.606	2	4	3	0.133333	0.266667	0.2
GCF_000470775.1_ASM47077v1	Leifsonia xyli subsp. cynodontis DSM 46306	high GC Gram+	2157	125	5.79509	4	8	19	0.032	0.064	0.152
GCF_000470885.1_RhoBCP1_1.0	Rhodococcus aetherivorans	high GC Gram+	5540	449	8.10469	11	11	86	0.0244989	0.0244989	0.191537
GCF_000471025.2_ASM47102v2	Chlamydia gallinacea 08-1274/3	chlamydias	905	13	1.43646	2	4	2	0.153846	0.307692	0.153846
GCF_000471625.1_PsAq1.0	Psychrobacter aquaticus CMS 56	g-proteobacteria	2637	122	4.62647	8	9	18	0.0655738	0.0737705	0.147541
GCF_000472025.1_Gordonia_amicalis_CCMA-559	Gordonia amicalis CCMA-559	high GC Gram+	4464	303	6.78763	9	10	73	0.029703	0.0330033	0.240924
GCF_000472525.1_ASM47252v1	Paraburkholderia dilworthii	b-proteobacteria	6572	552	8.39927	14	35	136	0.0253623	0.0634058	0.246377
GCF_000472665.1_ASM47266v1	Acetobacterium dehalogenans DSM 11527	firmicutes	3631	250	6.88516	9	17	27	0.036	0.068	0.108
GCF_000472825.1_ASM47282v1	Paraburkholderia mimosarum LMG 23256 = NBRC 106338	b-proteobacteria	7159	571	7.97597	13	31	131	0.0227671	0.0542907	0.229422
GCF_000472905.1_ASM47290v1	Alicyclobacillus pomorum DSM 14955	firmicutes	3184	173	5.43342	8	18	25	0.0462428	0.104046	0.144509
GCF_000473085.1_ASM47308v1	Azorhizobium doebereinerae UFLA1-100	a-proteobacteria	5203	351	6.74611	12	16	86	0.034188	0.045584	0.245014
GCF_000473145.1_ASM47314v1	Leisingera daeponensis DSM 23529	a-proteobacteria	4271	285	6.67291	10	14	37	0.0350877	0.0491228	0.129825
GCF_000473165.1_ASM47316v1	Leisingera aquimarina DSM 24565	a-proteobacteria	4795	349	7.27842	13	16	55	0.0372493	0.0458453	0.157593
GCF_000473205.1_ASM47320v1	Pseudophaeobacter arcticus DSM 23566	a-proteobacteria	4646	309	6.65088	8	15	51	0.02589	0.0485437	0.165049
GCF_000473225.1_ASM47322v1	Sedimentitalea nanhaiensis DSM 24252	a-proteobacteria	4582	278	6.06722	10	11	46	0.0359712	0.0395683	0.165468
GCF_000473245.1_ASM47324v1	Bacillus infantis NRRL B-14911	firmicutes	4708	279	5.92608	17	13	47	0.0609319	0.046595	0.168459
GCF_000473265.1_ASM47326v1	Actinomycetia]	high GC Gram+	8259	817	9.89224	14	19	121	0.0171359	0.0232558	0.148103
GCF_000473325.1_ASM47332v1	Leisingera caerulea DSM 24564	a-proteobacteria	5137	339	6.59918	13	15	49	0.0383481	0.0442478	0.144543
GCF_000473365.1_ASM47336v1	Adhaeribacter aquaticus DSM 16391	CFB group bacteria	4424	128	2.89331	4	12	15	0.03125	0.09375	0.117188
GCF_000473765.1_Rpsyc1.0	Rhodonellum psychrophilum GCM71 = DSM 17998	CFB group bacteria	4102	141	3.43735	8	13	22	0.0567376	0.0921986	0.156028
GCF_000473895.1_KS51_v1	Rubidibacter lacunae KORDI 51-2	cyanobacteria	3348	74	2.21027	7	8	16	0.0945946	0.108108	0.216216
GCF_000473995.1_ASM47399v1	Clostridium saccharobutylicum DSM 13864	firmicutes	4184	280	6.69216	14	10	46	0.05	0.0357143	0.164286
GCF_000474275.2_Bmar1.0	Bacillus marmarensis DSM 21297	firmicutes	4026	220	5.46448	14	15	37	0.0636364	0.0681818	0.168182
GCF_000474745.1_Acht1_1	Chitinivibrio alkaliphilus ACht1	bacteria	2332	55	2.35849	5	8	9	0.0909091	0.145455	0.163636
GCF_000474765.1_CMAA1215_1.0	Pseudomonas aestus	g-proteobacteria	5160	455	8.81783	13	24	72	0.0285714	0.0527473	0.158242
GCF_000474945.1_ASM47494v1	Solimonas soli DSM 21787	g-proteobacteria	3752	197	5.25053	11	18	46	0.0558376	0.0913706	0.233503
GCF_000477415.1_ASM47741v1	Mycoplasma parvum str. Indiana	mycoplasmas	537	4	0.744879	0	0	0	0	0	0
GCF_000477535.1_PsaliF0493v1.0	Prevotella salivae F0493	CFB group bacteria	2428	72	2.9654	7	5	14	0.0972222	0.0694444	0.194444
GCF_000477555.1_LeRu1.0	Leifsonia rubra CMS 76R	high GC Gram+	2631	172	6.53744	5	7	26	0.0290698	0.0406977	0.151163
GCF_000478195.2_ASM47819v2	Lyngbya aestuarii BL J	cyanobacteria	5442	111	2.03969	8	6	12	0.0720721	0.0540541	0.108108
GCF_000478565.1_ASM47856v1	Methyloversatilis universalis Fam500	b-proteobacteria	3811	191	5.01181	6	19	37	0.0314136	0.0994764	0.193717
GCF_000478605.2_ASM47860v2	Streptomyces thermolilacinus SPC6	high GC Gram+	5412	384	7.09534	12	14	134	0.03125	0.0364583	0.348958
GCF_000478885.1_ASM47888v1	Adlercreutzia equolifaciens DSM 19450	actinobacteria	2260	197	8.71681	7	7	33	0.035533	0.035533	0.167513
GCF_000479045.1_ASM47904v1	Cetobacterium somerae ATCC BAA-474	fusobacteria	2862	164	5.73026	7	12	30	0.0426829	0.0731707	0.182927
GCF_000482365.1_ASM48236v1	Porphyromonas uenonis DSM 23387 = JCM 13868	CFB group bacteria	1701	39	2.29277	4	3	9	0.102564	0.0769231	0.230769
GCF_000482465.1_ASM48246v1	Runella limosa DSM 17973	CFB group bacteria	6044	342	5.6585	15	20	57	0.0438596	0.0584795	0.166667
GCF_000482485.1_ASM48248v1	Paucisalibacillus globulus DSM 18846	firmicutes	4034	237	5.87506	10	11	34	0.0421941	0.0464135	0.14346
GCF_000482705.1_ASM48270v1	Glycomyces arizonensis DSM 44726	high GC Gram+	4457	338	7.58358	8	17	58	0.0236686	0.0502959	0.171598
GCF_000482725.1_ASM48272v1	Psychromonas arctica DSM 14288	g-proteobacteria	3903	250	6.40533	10	19	32	0.04	0.076	0.128
GCF_000482785.1_ASM48278v1	Derxia gummosa DSM 723	b-proteobacteria	4315	247	5.72422	9	25	63	0.0364372	0.101215	0.255061
GCF_000482805.1_ASM48280v1	Deinococcus murrayi DSM 11303	bacteria	2625	97	3.69524	6	7	14	0.0618557	0.0721649	0.14433
GCF_000482825.1_ASM48282v1	Thermodesulfovibrio islandicus DSM 12570	bacteria	2047	67	3.27308	5	14	12	0.0746269	0.208955	0.179104
GCF_000482845.1_ASM48284v1	Anaerobiospirillum succiniciproducens DSM 6400	g-proteobacteria	2141	52	2.42877	2	6	11	0.0384615	0.115385	0.211538
GCF_000482865.1_ASM48286v1	Actinokineospora inagensis DSM 44258	high GC Gram+	6125	400	6.53061	9	19	57	0.0225	0.0475	0.1425
GCF_000483125.1_ASM48312v1	Atopobium fossor DSM 15642	actinobacteria	1457	85	5.83391	4	5	9	0.0470588	0.0588235	0.105882
GCF_000483165.1_ASM48316v1	Acholeplasma multilocale ATCC 49900	mycoplasmas	953	20	2.09864	0	1	4	0	0.05	0.2
GCF_000483485.1_ASM48348v1	Thiomicrorhabdus chilensis DSM 12352	g-proteobacteria	2202	67	3.04269	5	10	13	0.0746269	0.149254	0.19403
GCF_000484535.1_ASM48453v1	Gloeobacter kilaueensis JS1	cyanobacteria	4392	158	3.59745	7	8	22	0.0443038	0.0506329	0.139241
GCF_000484635.1_ASM48463v1	Comamonas badia DSM 17552	b-proteobacteria	3437	210	6.10998	9	15	49	0.0428571	0.0714286	0.233333
GCF_000484655.1_ASM48465v1	Blautia wexlerae DSM 19850	firmicutes	3990	312	7.81955	8	16	46	0.025641	0.0512821	0.147436
GCF_000484695.1_ASM48469v1	Salinispora cortesiana	high GC Gram+	4486	279	6.21935	8	14	66	0.0286738	0.0501792	0.236559
GCF_000485555.1_ASM48555v1	Mycoplasma salivarium]	mycoplasmas	595	6	1.0084	0	0	0	0	0	0
GCF_000485845.1_RicGra1.0	Rickettsia gravesii BWI-1	a-proteobacteria	1226	39	3.18108	4	3	8	0.102564	0.0769231	0.205128
GCF_000485905.1_ASM48590v1	Spiribacter curvatus	g-proteobacteria	1846	81	4.38787	6	10	23	0.0740741	0.123457	0.283951
GCF_000487995.1_Muci_scha_ASF457_V1	Mucispirillum schaedleri ASF457	bacteria	2072	59	2.84749	9	8	10	0.152542	0.135593	0.169492
GCF_000488215.1_Acin_nect_CIP110549_V2	Acinetobacter nectaris CIP 110549	g-proteobacteria	2471	154	6.23229	7	10	17	0.0454545	0.0649351	0.11039
GCF_000488275.1_Acin_bris_CIP110357_V2	Acinetobacter brisouii CIP 110357	g-proteobacteria	2863	181	6.32204	8	11	27	0.0441989	0.0607735	0.149171
GCF_000494755.1_ASM49475v1	Actinoplanes friuliensis DSM 7358	high GC Gram+	8526	731	8.57377	12	18	108	0.0164159	0.0246238	0.147743
GCF_000495435.3_ASM49543v3	Youngiibacter fragilis 232.1	firmicutes	3755	220	5.85885	14	21	34	0.0636364	0.0954545	0.154545
GCF_000495775.1_AbenevWGS1.0	Asticcacaulis benevestitus DSM 16100 = ATCC BAA-896	a-proteobacteria	4474	313	6.99598	9	18	35	0.028754	0.057508	0.111821
GCF_000495915.1_PseChl	Pseudomonas chloritidismutans AW-1	g-proteobacteria	4375	257	5.87429	10	22	44	0.0389105	0.0856031	0.171206
GCF_000496075.1_LuBa1.0	Lutibaculum baratangense AMV1	a-proteobacteria	4012	213	5.30907	9	13	53	0.0422535	0.0610329	0.248826
GCF_000496735.2_MKO1	Methyloglobulus morosus KoM1	g-proteobacteria	3688	135	3.66052	8	11	14	0.0592593	0.0814815	0.103704
GCF_000497245.1_DSM442V1	Sporolactobacillus laevolacticus DSM 442	firmicutes	3406	257	7.54551	10	14	40	0.0389105	0.0544747	0.155642
GCF_000497445.1_S.roseochromogenes_v1	Streptomyces roseochromogenus subsp. oscitans DS 12.976	high GC Gram+	8111	608	7.49599	15	19	128	0.0246711	0.03125	0.210526
GCF_000498295.1_Vagococcus_lutrae	Vagococcus lutrae LBD1	firmicutes	1716	123	7.16783	10	7	25	0.0813008	0.0569106	0.203252
GCF_000498475.1_Fcau1.0	Flavobacterium cauense R2A-7	CFB group bacteria	2850	84	2.94737	4	8	15	0.047619	0.0952381	0.178571
GCF_000498495.1_Fens1.0	Flavobacterium enshiense DK69	CFB group bacteria	2966	73	2.46123	5	12	10	0.0684932	0.164384	0.136986
GCF_000498535.1_Flim1.0	Flavobacterium limnosediminis JC2902	CFB group bacteria	3031	94	3.10129	6	11	11	0.0638298	0.117021	0.117021
GCF_000498575.2_MS-3	Pseudomonas taeanensis MS-3	g-proteobacteria	4776	338	7.07705	14	18	50	0.0414201	0.0532544	0.147929
GCF_000498975.2_ASM49897v2	Pseudomonas soli	g-proteobacteria	5607	423	7.54414	13	22	63	0.0307329	0.0520095	0.148936
GCF_000499525.1_Clostridium_dakarense_01	[Clostridium] dakarense	firmicutes	3459	245	7.08297	14	17	35	0.0571429	0.0693878	0.142857
GCF_000499665.2_RMONA_1	Rickettsia monacensis	a-proteobacteria	1120	37	3.30357	5	3	9	0.135135	0.0810811	0.243243
GCF_000499785.1_BNeo1	Bacteroides neonati	CFB group bacteria	4048	144	3.55731	22	15	24	0.152778	0.104167	0.166667
GCF_000500045.1_AB6.5.1	Borrelia persica No12	spirochetes	1440	12	0.833333	0	4	2	0	0.333333	0.166667
GCF_000500065.1_AB2	Borrelia hispanica CRI	spirochetes	1551	11	0.70922	0	3	3	0	0.272727	0.272727
GCF_000500935.1_ASM50093v1	Spiroplasma apis B31	mycoplasmas	995	22	2.21106	3	0	6	0.136364	0	0.272727
GCF_000503215.1_Pseudomonas_sp_2-92_R01	Pseudomonas canadensis	g-proteobacteria	5654	485	8.578	13	29	49	0.0268041	0.0597938	0.101031
GCF_000503895.1_ASM50389v1	Hyphomicrobium nitrativorans NL23	a-proteobacteria	3302	155	4.69412	10	11	37	0.0645161	0.0709677	0.23871
GCF_000504085.1_ASM50408v1	Pseudothermotoga elfii DSM 9442 = NBRC 107921	thermotogales	2081	86	4.13263	3	7	6	0.0348837	0.0813953	0.0697674
GCF_000504105.1_ASM50410v1	Pseudothermotoga hypogea DSM 11164 = NBRC 106472	thermotogales	2078	70	3.36862	5	4	7	0.0714286	0.0571429	0.1
GCF_000504145.1_SOAPdenovo_for_version2.04_of_Bacillus_sp._FJAT-14515_genome	Bacillus cihuensis	firmicutes	4799	317	6.60554	14	19	42	0.044164	0.0599369	0.132492
GCF_000504245.1_ASM50424v1	Haloechinothrix halophila YIM 93223	high GC Gram+	4977	371	7.45429	12	17	85	0.032345	0.0458221	0.229111
GCF_000504285.1_ASM50428v1	Actinospica robiniae DSM 44927	high GC Gram+	8249	599	7.26149	11	18	147	0.0183639	0.0300501	0.245409
GCF_000504305.1_ASM50430v1	Desulfovibrio termitidis HI1	d-proteobacteria	3321	169	5.08883	7	19	61	0.0414201	0.112426	0.360947
GCF_000504525.1_Lactobacillus_equi_DPC_6820	Lactobacillus equi DPC 6820	firmicutes	2094	128	6.1127	7	8	20	0.0546875	0.0625	0.15625
GCF_000504585.2_ASM50458v2	Pandoraea pnomenusa	b-proteobacteria	4686	434	9.26163	10	26	95	0.0230415	0.0599078	0.218894
GCF_000505545.1_draft_genome_sequence_of_Kurthia_huakuii_LAM0618	Kurthia huakuii LAM0618	firmicutes	3402	199	5.8495	9	25	28	0.0452261	0.125628	0.140704
GCF_000505725.1_ASM50572v1	Francisella orientalis LADL--07-285A	g-proteobacteria	1411	37	2.62225	7	3	6	0.189189	0.0810811	0.162162
GCF_000506865.1_HM07	Pelistega indica	b-proteobacteria	2172	102	4.69613	8	9	12	0.0784314	0.0882353	0.117647
GCF_000507245.1_ASM50724v1	Salinispira pacifica	spirochetes	3135	136	4.33812	4	8	23	0.0294118	0.0588235	0.169118
GCF_000507845.1_Heli_maca_MIT_99-5501_V1	Helicobacter macacae MIT 99-5501	e-proteobacteria	2023	42	2.07612	3	4	7	0.0714286	0.0952381	0.166667
GCF_000508165.1_SOAPdenovo_for_version_v2.01_of_the_Marinomonas_sp._D104_genome	Marinomonas profundimaris	g-proteobacteria	3515	276	7.85206	10	18	38	0.0362319	0.0652174	0.137681
GCF_000508225.1_ASM50822v1	Ehrlichia muris AS145	a-proteobacteria	861	22	2.55517	6	3	4	0.272727	0.136364	0.181818
GCF_000508245.1_ASM50824v1	Mycoplasma ovis str. Michigan	mycoplasmas	760	3	0.394737	0	0	0	0	0	0
GCF_000510645.1_ASM51064v1	Thermicanus aegyptius DSM 12793	firmicutes	3405	209	6.13803	14	18	45	0.0669856	0.0861244	0.215311
GCF_000510805.1_ASM51080v1	Ignatzschineria larvae DSM 13226	g-proteobacteria	2006	71	3.53938	5	8	11	0.0704225	0.112676	0.15493
GCF_000511175.1_ASM51117v1	Sediminibacterium salmoneum NBRC 103935	CFB group bacteria	2796	106	3.79113	6	13	13	0.0566038	0.122642	0.122642
GCF_000511355.1_ASM51135v1	Leisingera methylohalidivorans DSM 14336	a-proteobacteria	4226	301	7.12257	12	15	43	0.0398671	0.0498339	0.142857
GCF_000511935.2_CLCbio_CLC_Genomics_Workbench_5.5	Zhouia amylolytica AD3	CFB group bacteria	3199	146	4.56393	5	18	24	0.0342466	0.123288	0.164384
GCF_000511955.1_clostridium_ultunense	[Clostridium] ultunense DSM 10521	firmicutes	3007	159	5.28766	10	14	28	0.0628931	0.0880503	0.176101
GCF_000512145.1_ASM51214v2	Borrelia parkeri HR1	spirochetes	931	9	0.966702	0	4	1	0	0.444444	0.111111
GCF_000512205.2_ASM51220v2	Sphingomonas sanxanigenens DSM 19645 = NX02	a-proteobacteria	5911	409	6.9193	9	19	82	0.0220049	0.0464548	0.200489
GCF_000512235.1_ASM51223v1	Syntrophorhabdus aromaticivorans UI	d-proteobacteria	3412	121	3.54631	6	17	16	0.0495868	0.140496	0.132231
GCF_000512295.1_8D_v3c	Lactobacillus florum 8D	firmicutes	1248	62	4.96795	6	2	10	0.0967742	0.0322581	0.16129
GCF_000512735.1_ASM51273v1	Thermocrinis ruber	aquificales	1597	41	2.56731	6	8	5	0.146341	0.195122	0.121951
GCF_000512915.1_ASM51291v1	Barnesiella viscericola DSM 18177	CFB group bacteria	2420	85	3.5124	7	11	21	0.0823529	0.129412	0.247059
GCF_000513095.1_ASM51309v1	Bacillus wakoensis JCM 9140	firmicutes	4051	230	5.67761	16	17	40	0.0695652	0.073913	0.173913
GCF_000513115.1_ASM51311v1	Bacillus hemicellulosilyticus JCM 9152	firmicutes	3954	319	8.06778	14	13	52	0.0438871	0.0407524	0.163009
GCF_000513135.1_ASM51313v1	Bacillus akibai JCM 9157	firmicutes	4328	225	5.19871	17	17	33	0.0755556	0.0755556	0.146667
GCF_000513195.1_AP1	Bacteroides timonensis	CFB group bacteria	5331	232	4.3519	46	19	52	0.198276	0.0818966	0.224138
GCF_000513275.1_G1	Paenibacillus gorillae	firmicutes	5393	502	9.30836	15	16	70	0.0298805	0.0318725	0.139442
GCF_000513295.1_MGMSRv2	Magnetospirillum gryphiswaldense MSR-1 v2	a-proteobacteria	3970	182	4.58438	11	17	26	0.0604396	0.0934066	0.142857
GCF_000513835.1_ASM51383v1	Pseudomonas thermotolerans J53	g-proteobacteria	3435	228	6.63755	11	18	46	0.0482456	0.0789474	0.201754
GCF_000514055.1_ASM51405v1	Streptomyces griseolus	high GC Gram+	6057	468	7.7266	12	14	128	0.025641	0.0299145	0.273504
GCF_000514815.1_ASM51481v1	Salinispora fenicalii	high GC Gram+	4491	278	6.19016	10	14	66	0.0359712	0.0503597	0.23741
GCF_000515255.1_ASM51525v1	Rhodovibrio salinarum DSM 9154	a-proteobacteria	3735	187	5.00669	10	13	55	0.0534759	0.0695187	0.294118
GCF_000515335.1_ASM51533v1	Cohnella panacarvi Gsoil 349	firmicutes	4315	309	7.16107	10	18	52	0.0323625	0.0582524	0.168285
GCF_000515355.1_ASM51535v1	Promicromonospora kroppenstedtii DSM 19349	high GC Gram+	5145	422	8.20214	4	15	79	0.00947867	0.035545	0.187204
GCF_000515395.1_ASM51539v1	Jiangella gansuensis DSM 44835	high GC Gram+	5042	436	8.64736	10	21	77	0.0229358	0.0481651	0.176606
GCF_000517025.1_ASM51702v1	Halonatronum saccharophilum DSM 13868	firmicutes	2605	112	4.29942	11	13	18	0.0982143	0.116071	0.160714
GCF_000517065.1_ASM51706v1	Alkaliflexus imshenetskii DSM 15055	CFB group bacteria	3147	135	4.2898	10	7	13	0.0740741	0.0518519	0.0962963
GCF_000517085.1_ASM51708v1	Saccharicrinis fermentans DSM 9555 = JCM 21142	CFB group bacteria	4364	197	4.51421	26	14	33	0.13198	0.071066	0.167513
GCF_000517305.1_ASM51730v1	Pseudomonas cichorii JBC1	g-proteobacteria	5002	353	7.05718	10	26	47	0.0283286	0.0736544	0.133144
GCF_000517365.1_ASM51736v1	Spiroplasma mirum ATCC 29335	mycoplasmas	1161	21	1.80879	2	0	3	0.0952381	0	0.142857
GCF_000517425.1_ASM51742v1	Sodalis praecaptivus	g-proteobacteria	4387	387	8.82152	11	32	43	0.0284238	0.0826873	0.111111
GCF_000518125.1_ASM51812v1	Borrelia coriaceae ATCC 43381	spirochetes	1366	10	0.732064	0	3	1	0	0.3	0.1
GCF_000518205.1_ASM51820v1	Facklamia sourekii ATCC 700629	firmicutes	1910	119	6.23037	6	7	25	0.0504202	0.0588235	0.210084
GCF_000518245.1_ASM51824v1	Brachyspira alvinipulli ATCC 51933	bacteria	2945	70	2.37691	4	6	14	0.0571429	0.0857143	0.2
GCF_000518265.1_ASM51826v1	Actinomadura oligospora ATCC 43269	high GC Gram+	8031	702	8.74113	9	20	169	0.0128205	0.02849	0.240741
GCF_000518305.1_ASM51830v1	Mycoplasma imitans ATCC 51306	mycoplasmas	679	11	1.62003	1	0	4	0.0909091	0	0.363636
GCF_000518485.1_ASM51848v1	Olleya marilimosa CAM030	CFB group bacteria	3012	106	3.51926	6	10	19	0.0566038	0.0943396	0.179245
GCF_000518545.1_ASM51854v1	Hallella seregens ATCC 51272	CFB group bacteria	2449	98	4.00163	15	8	19	0.153061	0.0816327	0.193878
GCF_000518565.1_ASM51856v1	Thermoanaerobacter thermocopriae JCM 7501	firmicutes	2325	136	5.84946	14	10	30	0.102941	0.0735294	0.220588
GCF_000518605.1_ASM51860v1	Shewanella fidelis ATCC BAA-318	g-proteobacteria	4058	236	5.81567	9	22	28	0.0381356	0.0932203	0.118644
GCF_000518645.1_ASM51864v1	Curvibacter gracilis ATCC BAA-807	b-proteobacteria	6023	493	8.18529	9	27	101	0.0182556	0.0547667	0.204868
GCF_000518665.1_ASM51866v1	Microvirga flocculans ATCC BAA-817	a-proteobacteria	3772	192	5.09014	11	18	38	0.0572917	0.09375	0.197917
GCF_000518685.1_ASM51868v1	Eubacterium xylanophilum ATCC 35991	firmicutes	2145	93	4.33566	7	9	9	0.0752688	0.0967742	0.0967742
GCF_000518725.1_ASM51872v1	Mesoplasma seiffertii ATCC 49495	mycoplasmas	822	31	3.77129	3	0	6	0.0967742	0	0.193548
GCF_000518745.1_ASM51874v1	Phaseolibacter flectens ATCC 12775	g-proteobacteria	2336	119	5.09418	10	15	17	0.0840336	0.12605	0.142857
GCF_000518765.1_ASM51876v1	Ruminococcus flavefaciens ATCC 19208	firmicutes	3024	140	4.62963	11	13	11	0.0785714	0.0928571	0.0785714
GCF_000518785.1_ASM51878v1	Rhizobium selenitireducens ATCC BAA-1503	a-proteobacteria	4666	375	8.03686	7	22	49	0.0186667	0.0586667	0.130667
GCF_000518805.1_ASM51880v1	Shewanella waksmanii ATCC BAA-643	g-proteobacteria	4252	248	5.83255	11	25	28	0.0443548	0.100806	0.112903
GCF_000519045.1_ASM51904v1	Dechloromonas agitata is5	b-proteobacteria	3422	163	4.7633	8	15	32	0.0490798	0.0920245	0.196319
GCF_000519125.1_ASM51912v1	Desulfocurvus vexinensis DSM 17965	d-proteobacteria	3255	132	4.0553	6	19	35	0.0454545	0.143939	0.265152
GCF_000519185.1_ASM51918v1	Paraburkholderia nodosa DSM 21604	b-proteobacteria	8403	812	9.66322	15	32	182	0.0184729	0.0394089	0.224138
GCF_000519205.1_ASM51920v1	Amycolatopsis taiwanensis DSM 45107	high GC Gram+	8021	804	10.0237	12	22	139	0.0149254	0.0273632	0.172886
GCF_000519265.1_ASM51926v1	Desulfonatronum lacustre DSM 10312	d-proteobacteria	3312	138	4.16667	6	18	35	0.0434783	0.130435	0.253623
GCF_000519325.1_ASM51932v1	Patulibacter minatonensis DSM 18081	actinobacteria	4942	352	7.12262	8	12	102	0.0227273	0.0340909	0.289773
GCF_000519345.1_ASM51934v1	Deinococcus pimensis DSM 21231	bacteria	4555	208	4.56641	5	11	31	0.0240385	0.0528846	0.149038
GCF_000520015.2_ASM52001v2	Chania multitudinisentens RB-25	g-proteobacteria	4740	392	8.27004	12	30	40	0.0306122	0.0765306	0.102041
GCF_000520715.1_s8	Paenibacillus zanthoxyli JH29	firmicutes	4827	377	7.81023	10	16	50	0.0265252	0.0424403	0.132626
GCF_000520735.1_s9	Paenibacillus forsythiae T98	firmicutes	4764	348	7.30479	13	13	42	0.0373563	0.0373563	0.12069
GCF_000520815.1_s149	Paenibacillus maysiensis	firmicutes	5008	391	7.80751	12	15	57	0.0306905	0.0383632	0.14578
GCF_000520955.1_of_Aquimarina_pacifica	Aquimarina pacifica	CFB group bacteria	4251	184	4.32839	4	16	20	0.0217391	0.0869565	0.108696
GCF_000520975.1_of_Aquimarina_megaterium	Aquimarina megaterium XH134	CFB group bacteria	5348	330	6.17053	10	17	52	0.030303	0.0515152	0.157576
GCF_000520995.1_of_Aquimarina_macrocephali	Aquimarina macrocephali JAMB N27	CFB group bacteria	5282	310	5.86899	12	18	42	0.0387097	0.0580645	0.135484
GCF_000521485.1_ASM52148v1	Gracilibacillus boraciitolerans JCM 21714	firmicutes	2643	167	6.31858	8	10	28	0.0479042	0.0598802	0.167665
GCF_000521505.1_ASM52150v1	Advenella mimigardefordensis DPN7	b-proteobacteria	4258	352	8.26679	9	21	48	0.0255682	0.0596591	0.136364
GCF_000521695.1_ASM52169v1	Mannheimia varigena USDA-ARS-USMARC-1312	g-proteobacteria	1920	90	4.6875	7	9	13	0.0777778	0.1	0.144444
GCF_000521725.1_ASM52172v1	Bibersteinia trehalosi USDA-ARS-USMARC-188	g-proteobacteria	2047	109	5.32487	11	7	16	0.100917	0.0642202	0.146789
GCF_000521785.1_SOAPdenovo_v1.05	Roseivivax halodurans JCM 10272	a-proteobacteria	4189	225	5.37121	9	13	41	0.04	0.0577778	0.182222
GCF_000521805.1_SOAPdenovo_v1.05	Marinomonas ushuaiensis DSM 15871	g-proteobacteria	3033	220	7.25354	9	18	34	0.0409091	0.0818182	0.154545
GCF_000521865.1_SOAPdenovo_v1.05	Roseivivax isoporae LMG 25204	a-proteobacteria	4599	263	5.71863	7	11	45	0.026616	0.0418251	0.171103
GCF_000522985.1_ASM52298v1	Gemmatirosa kalamazoonesis	bacteria	6212	269	4.33033	10	24	53	0.0371747	0.0892193	0.197026
GCF_000524475.1_ASM52447v1	Tomitella biformata AHU 1821	high GC Gram+	4304	293	6.80762	9	12	54	0.0307167	0.0409556	0.1843
GCF_000524555.1_ASM52455v1	Mycoplasma bovoculi M165/69	mycoplasmas	583	7	1.20069	0	0	0	0	0	0
GCF_000525635.1_ASM52563v1	Kutzneria albida DSM 43870	high GC Gram+	8661	859	9.91802	12	22	132	0.0139697	0.0256112	0.153667
GCF_000525855.1_Listeriaceae_bacterium_FSL_F6-969	Listeria cornellensis FSL F6-0969	firmicutes	2900	185	6.37931	6	8	22	0.0324324	0.0432432	0.118919
GCF_000525875.1_Listeriaceae_bacterium_FSL_S10-1187	Listeria floridensis FSL S10-1187	firmicutes	2385	147	6.16352	10	12	23	0.0680272	0.0816327	0.156463
GCF_000525915.1_Bcampestris	Brochothrix campestris FSL F6-1037	firmicutes	2254	150	6.65484	9	7	18	0.06	0.0466667	0.12
GCF_000525995.1_PRIP_MIRA_assembly	Listeria riparia FSL S10-1204	firmicutes	2898	202	6.97032	11	10	22	0.0544554	0.049505	0.108911
GCF_000526155.1_ASM52615v1	Deferrisoma camini S3R1	d-proteobacteria	3639	154	4.23193	10	13	44	0.0649351	0.0844156	0.285714
GCF_000526235.1_ASM52623v1	Acholeplasma granularum ATCC 19168	mycoplasmas	1329	54	4.06321	2	7	6	0.037037	0.12963	0.111111
GCF_000526375.1_ASM52637v1	Aminiphilus circumscriptus DSM 16581	bacteria	2654	123	4.63451	6	12	20	0.0487805	0.097561	0.162602
GCF_000526395.1_ASM52639v1	Aminobacterium mobile DSM 12262	bacteria	1944	80	4.11523	6	7	8	0.075	0.0875	0.1
GCF_000526495.1_ASM52649v1	Ruminiclostridium josui JCM 17888	firmicutes	3688	182	4.93492	9	8	26	0.0494505	0.043956	0.142857
GCF_000526675.1_ASM52667v1	Atopobacter phocae ATCC BAA-285	firmicutes	1517	83	5.47132	6	7	13	0.0722892	0.0843373	0.156627
GCF_000526695.1_ASM52669v1	Carnimonas nigrificans ATCC BAA-78	g-proteobacteria	2328	126	5.41237	9	9	29	0.0714286	0.0714286	0.230159
GCF_000526715.1_ASM52671v1	Hydrogenovibrio kuenenii DSM 12350	g-proteobacteria	2210	75	3.39367	5	11	12	0.0666667	0.146667	0.16
GCF_000526915.1_ASM52691v1	Mycobacterium genavense ATCC 51234	high GC Gram+	3585	245	6.83403	5	12	56	0.0204082	0.0489796	0.228571
GCF_000526955.1_ASM52695v1	Mycoplasma cricetuli ATCC 35279	mycoplasmas	695	10	1.43885	1	0	2	0.1	0	0.2
GCF_000526995.1_ASM52699v1	[Clostridium] indolis DSM 755	firmicutes	5627	518	9.20562	9	20	64	0.0173745	0.03861	0.123552
GCF_000527035.1_ASM52703v1	Tolumonas lignilytica	g-proteobacteria	3204	223	6.96005	7	20	37	0.0313901	0.0896861	0.165919
GCF_000527095.1_ASM52709v1	Methylosarcina lacus LW14	g-proteobacteria	3808	153	4.01786	9	15	12	0.0588235	0.0980392	0.0784314
GCF_000527135.1_ASM52713v1	Methyloversatilis discipulorum	b-proteobacteria	3919	200	5.10334	7	18	31	0.035	0.09	0.155
GCF_000527155.1_ASM52715v1	Haloglycomyces albus DSM 45210	high GC Gram+	3073	167	5.43443	7	11	30	0.0419162	0.0658683	0.179641
GCF_000550805.1_ASM55080v1	Corynebacterium vitaeruminis DSM 20294	high GC Gram+	2534	135	5.32755	7	10	20	0.0518519	0.0740741	0.148148
GCF_000559025.1_Luteimonas_huabeiensis_HB-2_Genome	Luteimonas huabeiensis HB2	g-proteobacteria	3796	213	5.61117	9	15	58	0.0422535	0.0704225	0.2723
GCF_000559085.1_ASM55908v2	Mycolicibacterium aromaticivorans JS19b1 = JCM 16368	high GC Gram+	5827	389	6.67582	6	18	67	0.0154242	0.0462725	0.172237
GCF_000564855.1_ActEG49	Actinokineospora spheciospongiae	high GC Gram+	6458	463	7.1694	11	16	88	0.0237581	0.0345572	0.190065
GCF_000565175.1_ASM56517v1	Spiroplasma culicicola AES-1	mycoplasmas	1065	28	2.62911	3	0	3	0.107143	0	0.107143
GCF_000565215.1_ASM56521v1	Spiroplasma sabaudiense Ar-1343	mycoplasmas	934	20	2.14133	2	0	4	0.1	0	0.2
GCF_000565325.1_saliniS10B	Salinivibrio socompensis S10B	g-proteobacteria	2448	154	6.29085	7	16	22	0.0454545	0.103896	0.142857
GCF_000565485.1_Lfabi1.0	Lactobacillus fabifermentans T30PCM01	firmicutes	3249	306	9.41828	6	11	30	0.0196078	0.0359477	0.0980392
GCF_000566685.1_Dyadobacter_tibetensis_Y620-1	Dyadobacter tibetensis Y620-1	CFB group bacteria	4112	191	4.64494	9	16	23	0.0471204	0.0837696	0.120419
GCF_000568815.1_ASM56881v1	Sulfurospirillum multivorans DSM 12446	e-proteobacteria	3160	141	4.46203	3	8	13	0.0212766	0.0567376	0.0921986
GCF_000568975.1_ASM56897v1	Bifidobacterium breve JCM 7017	high GC Gram+	1797	117	6.51085	6	7	29	0.0512821	0.0598291	0.247863
GCF_000576145.2_ASM57614v2	Granulibacter bethesdensis CGDNIH4	a-proteobacteria	2390	110	4.60251	8	9	22	0.0727273	0.0818182	0.2
GCF_000576305.1_ASM57630v1	Paenibacillus pini JCM 16418	firmicutes	4251	285	6.7043	11	11	36	0.0385965	0.0385965	0.126316
GCF_000576425.1_Braphev1	Brachybacterium phenoliresistens	high GC Gram+	3638	285	7.83397	9	11	89	0.0315789	0.0385965	0.312281
GCF_000576555.1_ASM57655v1	Hymenobacter swuensis DY53	CFB group bacteria	4425	136	3.07345	6	24	26	0.0441176	0.176471	0.191176
GCF_000576575.1_genome	Intrasporangium chromatireducens Q5-1	high GC Gram+	4484	252	5.61998	7	14	72	0.0277778	0.0555556	0.285714
GCF_000576595.1_genome	Intrasporangium oryzae NRRL B-24470	high GC Gram+	4109	273	6.64395	11	15	64	0.040293	0.0549451	0.234432
GCF_000576635.1_genome	Skermanella stibiiresistens SB22	a-proteobacteria	7164	426	5.9464	15	22	86	0.0352113	0.0516432	0.201878
GCF_000577275.2_LPU83	Rhizobium favelukesii	a-proteobacteria	6600	510	7.72727	9	23	66	0.0176471	0.045098	0.129412
GCF_000577555.1_JCB	Corynebacterium jeddahense	high GC Gram+	2289	108	4.71822	5	7	25	0.0462963	0.0648148	0.231481
GCF_000577815.1_JCC	Clostridium saudiense	firmicutes	3366	187	5.55556	10	9	26	0.0534759	0.0481283	0.139037
[truncated: 10,470 more rows]
